# Supplementary material for: Enhanced TARP-γ8-PSD-95 coupling in excitatory neurons contributes to the rapid antidepressant-like action of ketamine in male mice
Source: Nat Commun. 2023 Dec 2;14:7971. doi: 10.1038/s41467-023-42780-8 (PMC10693574; doi:10.1038/s41467-023-42780-8)
Supplement: Supplementary file 4 — Supplementary Data 1 [file 41467_2023_42780_MOESM4_ESM.xlsx]

## Sheet: Fig. 1
Fig. and numbers of animals or cells used	Statistical analysis	Post hoc tests	Mean ± SEM
Fig. 1a-SI CON + Vehicle (n = 10) CON + Ketamine (n = 10) CSDS + Vehicle (n = 11) CSDS + Ketamine (n = 10)	Two-way ANOVA Interaction Factor: F (1, 37) = 9.921, p = 0.0032 drug Factor: F (1, 37) = 6.434, p = 0.0155 stress Factor: F (1, 37) = 18.600, p = 0.0001	Bonferroni’s Post hoc test CON + Vehicle vs CSDS + Vehicle, p = 0.0005 CON + Ketamine vs CSDS + Ketamine, p > 0.9999 CON + Vehicle vs CON + Ketamine, p = 0.8427 CSDS + Vehicle vs CSDS + Ketamine, p < 0.0001	CON + Vehicle = 0.993 ± 0.100 CON + Ketamine = 1.122 ± 0.121 CSDS + Vehicle = 0.363 ± 0.072 CSDS + Ketamine = 1.190 ± 0.143
Fig. 1b CON + Vehicle (n = 10) CON + Ketamine (n = 10) CSDS + Vehicle (n = 12) CSDS + Ketamine (n = 10)	Two-way ANOVA Interaction Factor: F (1, 38) = 10.810, p = 0.0022 drug Factor: F (1, 38) = 1.510, p = 0.2267 stress Factor: F (1, 38) = 4.528, p = 0.0399	Bonferroni’s Post hoc test CON + Vehicle vs CSDS + Vehicle, p = 0.0046 CON + Ketamine vs CSDS + Ketamine, p = 0.3248 CON + Vehicle vs CON + Ketamine, p = 0.8546 CSDS + Vehicle vs CSDS + Ketamine, p = 0.0007	CON + Vehicle = 62.600 ± 4.204 CON + Ketamine = 53.640 ± 7.182 CSDS + Vehicle = 27.692 ± 6.417 CSDS + Ketamine = 69.550 ± 11.558
Fig. 1c CON + Vehicle (n = 9) CON + Ketamine (n = 9) CSDS + Vehicle (n = 10) CSDS + Ketamine (n = 10)	Two-way ANOVA Interaction Factor: F (1, 34) = 0.224, p = 0.6388 drug Factor: F (1, 34) = 17.670, p = 0.0002 stress Factor: F (1, 34) = 19.610, p < 0.0001	Bonferroni’s Post hoc test CON + Vehicle vs CSDS + Vehicle, p = 0.0045 CON + Ketamine vs CSDS + Ketamine, p = 0.0250 CON + Vehicle vs CON + Ketamine,p = 0.0201 CSDS + Vehicle vs CSDS + Ketamine, p = 0.0022	CON + Vehicle = 71.106 ± 2.923 CON + Ketamine = 84.314 ± 1.800 CSDS + Vehicle = 55.485 ± 3.256 CSDS + Ketamine = 71.855 ± 4.459
Fig. 1d CON + Vehicle (n = 10) CON + Ketamine (n = 10) CSDS + Vehicle (n = 12) CSDS + Ketamine (n = 12)	Two-way ANOVA Interaction Factor: F (1, 40) = 1.132, p = 0.2937 drug Factor: F (1, 40) = 5.693, p = 0.0219 stress Factor: F (1, 40) = 23.430, p < 0.0001	Bonferroni’s Post hoc test CON + Vehicle vs CSDS + Vehicle, p = 0.0385 CON + Ketamine vs CSDS + Ketamine, p = 0.7110 CON + Vehicle vs CON + Ketamine, p = 0.0289 CSDS + Vehicle vs CSDS + Ketamine, p = 0.0002	CON + Vehicle = 99.700 ± 10.829 CON + Ketamine = 65.800 ± 7.121 CSDS + Vehicle = 130.667 ± 9.759 CSDS + Ketamine = 77.667 ± 7.522
Fig. 1e CON + Vehicle (n = 10) CON + Ketamine (n = 10) CSDS + Vehicle (n = 12) CSDS + Ketamine (n = 12)	Two-way ANOVA Interaction Factor: F (1, 40) = 0.0004, p = 0.9844 drug Factor: F (1, 40) = 0.164, p = 0.6875 stress Factor: F (1, 40) = 0.588, p = 0.4482	Bonferroni’s Post hoc test CON + Vehicle vs CSDS + Vehicle, p > 0.9999 CON + Ketamine vs CSDS + Ketamine, p > 0.9999 CON + Vehicle vs CON + Ketamine，p > 0.9999 CSDS + Vehicle vs CSDS + Ketamine, p > 0.9999	CON + Vehicle = 21.872 ± 1.665 CON + Ketamine = 20.636 ± 1.536 CSDS + Vehicle = 21.234 ± 1.568 CSDS + Ketamine = 19.932 ± 1.763
Fig. 1g-Amplitude CON + Vehicle (n = 9) CON + Ketamine (n = 8) CSDS + Vehicle (n = 9) CSDS + Ketamine (n = 8)	Two-way ANOVA Interaction Factor: F (1, 30) = 0.8125, p = 0.3746 drug Factor: F (1, 30) = 6.003, p = 0.0203 stress Factor: F (1, 30) = 26.34, p < 0.0001	Bonferroni’s Post hoc test CON + Vehicle vs CSDS + Vehicle, p = 0.0414 CON + Ketamine vs CSDS + Ketamine, p = 0.5913 CON + Vehicle vs CON + Ketamine，p = 0.0110 CSDS + Vehicle vs CSDS + Ketamine, p = 0.0004	CON + Vehicle = 9.292 ± 0.432 CON + Ketamine = 11.454 ± 0.565 CSDS + Vehicle = 7.580 ± 0.501 CSDS + Ketamine = 10.663 ± 0.550
Fig. 1g-Interevent interval CON + Vehicle (n = 9) CON + Ketamine (n = 8) CSDS + Vehicle (n = 9) CSDS + Ketamine (n = 8)	Two-way ANOVA Interaction Factor: F (1, 30) = 0.928, p = 0.3431 drug Factor: F (1, 30) = 0.700, p = 0.4096 stress Factor: F (1, 30) = 2.147, p = 0.1533	Bonferroni’s Post hoc test CON + Vehicle vs CSDS + Vehicle, p = > 0.9999 CON + Ketamine vs CSDS + Ketamine, p = 0.4516 CON + Vehicle vs CON + Ketamine, p = 0.1925 CSDS + Vehicle vs CSDS + Ketamine, p > 0.9999	CON + Vehicle = 0.878 ± 0.145 CON + Ketamine = 1.239 ± 0.225 CSDS + Vehicle = 0.897 ± 0.068 CSDS + Ketamine = 0.971 ± 0.129
Fig. 1i 0 h (n = 7) 1 h (n = 8) 24 h (n = 7)	One-way ANOVA Treatment F (2, 19) = 5.348, p = 0.0144	Dunnett’s Post hoc test 0 vs. 1 h p = 0.0280 0 vs. 24 h p = 0.0138	0 h = 1.000 ± 0.055 1 h = 1.825 ± 0.249 24 h = 1.958 ± 0.276
Fig. 1j 0 h (n = 7) 1 h (n = 8) 24 h (n = 8)	One-way ANOVA Treatment F (2, 20) = 0.414, p = 0.6669	Dunnett’s Post hoc test 0 vs. 1 h p = 0.5740 0 vs. 24 h p = 0.7747	0 h = 1.000 ± 0.051 1 h = 1.074 ± 0.064 24 h = 1.049 ± 0.055
Fig. 1k 0 h (n = 7) 1 h (n = 8) 24 h (n = 8)	One-way ANOVA Treatment F (2, 20) = 1.050, p = 0.3685	Dunnett’s Post hoc test 0 vs. 1 h p = 0.3913 0 vs. 24 h p = 0.3260	0 h = 1.000 ± 0.023 1 h = 1.072 ± 0.044 24 h = 1.080 ± 0.050
Fig. 1m CON + Vehicle (n = 8) CON + Ketamine (n = 7) CSDS + Vehicle (n = 7) CSDS + Ketamine (n = 7)	Two-way ANOVA Interaction Factor: F (1, 25) = 0.002, p = 0.9658 drug Factor: F (1, 25) = 18.290, p = 0.0002 stress Factor: F (1, 25) = 16.930, p = 0.0004	Bonferroni’s Post hoc test CON + Vehicle vs CSDS + Vehicle, p = 0.0094 CON + Ketamine vs CSDS + Ketamine, p = 0.0137 CON + Vehicle vs CON + Ketamine, p = 0.0144 CSDS + Vehicle vs CSDS + Ketamine, p = 0.0156	CON + Vehicle = 1.000 ± 0.105 CON + Ketamine = 1.383 ± 0.119 CSDS + Vehicle = 0.593 ± 0.078 CSDS + Ketamine = 0.985 ± 0.057
Fig. 1n CON + Vehicle (n = 8) CON + Ketamine (n = 8) CSDS + Vehicle (n = 8) CSDS + Ketamine (n = 8)	Two-way ANOVA Interaction Factor: F (1, 28) = 0.101, p = 0.7526 drug Factor: F (1, 28) = 1.275, p = 0.2685 stress Factor: F (1, 28) = 0.008, p = 0.9281	Bonferroni’s Post hoc test CON + Vehicle vs CSDS + Vehicle, p > 0.9999 CON + Ketamine vs CSDS + Ketamine, p = 0.6298 CON + Vehicle vs CON + Ketamine，p > 0.9999 CSDS + Vehicle vs CSDS + Ketamine, p > 0.9999	CON + Vehicle = 1.000 ± 0.150 CON + Ketamine = 1.025 ± 0.029 CSDS + Vehicle = 0.912 ± 0.114 CSDS + Ketamine = 0.867 ± 0.107
Fig. 1o CON + Vehicle (n = 8) CON + Ketamine (n = 8) CSDS + Vehicle (n = 8) CSDS + Ketamine (n = 8)	Two-way ANOVA Interaction Factor: F (1, 28) = 1.174, p = 0.2877 drug Factor: F (1, 28) = 89.530, p < 0.0001 stress Factor: F (1, 28) = 0.280, p = 0.6009	Bonferroni’s Post hoc test CON + Vehicle vs CSDS + Vehicle, P < 0.0001 CON + Ketamine vs CSDS + Ketamine, P < 0.0001 CON + Vehicle vs CON + Ketamine, p = 0.5275 CSDS + Vehicle vs CSDS + Ketamine, p > 0.9999	CON + Vehicle = 1.000 ± 0.110 CON + Ketamine = 1.110 ± 0.072 CSDS + Vehicle = 0.428 ± 0.027 CSDS + Ketamine = 0.390 ± 0.022

## Sheet: Fig. 2
Fig. and numbers of animals or cells used	Statistical analysis	Post hoc tests	Mean ± SEM
Fig. 2b Vehicle (n = 11) 1 μM JNJ55511118 (n = 10) 10 μM JNJ55511118 (n = 12)	One-way ANOVA Treatment: F (2, 30) = 13.470, p < 0.0001	Dunnett’s post hoc test Vehicle vs. 1 μM JNJ55511118, p = 0.4165 Vehicle vs. 10 μM JNJ55511118, p < 0.0001	Vehicle = 70.330 ± 2.710 1 μM JNJ55511118 = 64.340 ± 4.514 10 μM JNJ55511118 = 45.730 ± 3.472
Fig. 2c Vehicle (n = 15) 1 μM JNJ55511118 (n = 15) 10 μM JNJ55511118 (n = 19)	One-way ANOVA Treatment: F (2, 46) = 6.716, p = 0.0028	Dunnett’s post hoc test Vehicle vs. 1 μM JNJ55511118, p = 0.8385 Vehicle vs. 10 μM JNJ55511118, p = 0.0032	Vehicle = 55.930 ± 5.404 1 μM JNJ55511118 = 61.450 ± 10.200 10 μM JNJ55511118 = 91.500 ± 6.773
Fig. 2d Vehicle (n = 12) 1 μM JNJ55511118 (n = 13) 10 μM JNJ55511118 (n = 14)	One-way ANOVA Treatment: F (2, 36) = 0.593, p = 0.5581	Dunnett’s Post hoc test Vehicle vs. 1 μM JNJ55511118, p = 0.7500 Vehicle vs. 10 μM JNJ55511118, p = 0.4504	Vehicle = 44.600 ± 3.712 1 μM JNJ55511118 = 40.700 ± 3.723 10 μM JNJ55511118 = 38.010 ± 5.008
Fig. 2g CON-ACSF-Vehicle (n = 9) CON-ACSF-Ketamine (n = 9) CON-JNJ55511118-Vehicle (n = 9) CON-JNJ55511118-Ketamine (n = 9) CSDS-ACSF-Vehicle (n = 10) CSDS-ACSF-Ketamine (n = 10) CSDS-JNJ55511118-Vehicle (n = 10) CSDS-JNJ55511118-Ketamine (n = 8)	Two-way ANOVA CON: Interaction Factor: F (1, 32) = 0.369, p = 0.5479 Ketamine Factor: F (1, 32) = 2.633, p = 0.1145 JNJ55511118 Factor: F (1, 32) = 1.098, p = 0.3026 CSDS: Interaction Factor: F (1, 34) = 5.927, p = 0.0203 Ketamine Factor: F (1, 34) = 9.730, p = 0.0037 JNJ55511118 Factor: F (1, 34) = 7.925, p = 0.0081	Bonferroni’s Post hoc test CON: CON-ACSF-Vehicle vs. CON-ACSF-Ketamine, p = 0.5009 CON-JNJ55511118-Vehicle vs. CON-JNJ55511118-Ketamine, p > 0.9999 CON-ACSF-Vehicle vs. CON-JNJ55511118-Vehicle, p = 0.9562 CON-ACSF-Ketamine vs. CON-JNJ55511118-Ketamine, p = 0.2494 CSDS: CSDS-ACSF-Vehicle vs. CSDS-ACSF-Ketamine, p = 0.0011 CSDS-JNJ55511118-Vehicle vs. CSDS-JNJ55511118-Ketamine, p > 0.9999 CSDS-ACSF…	CON-ACSF-Vehicle = 1.218 ± 0.143 CON-ACSF-Ketamine = 1.446 ± 0.179 CON-JNJ55511118-Vehicle = 1.078 ± 0.101 CON-JNJ55511118-Ketamine = 1.139 ± 0.114 CSDS-ACSF-Vehicle = 0.613 ± 0.110 CSDS-ACSF-Ketamine = 1.199 ± 0.111 CSDS-JNJ55511118-Vehicle = 0.537 ± 1.121 CSDS-JNJ55511118-Ketamine = 0.579 ± 0.093
Fig. 2h CON-ACSF-Vehicle (n = 10) CON-ACSF-Ketamine (n = 10) CON-JNJ55511118-Vehicle (n = 10) CON-JNJ55511118-Ketamine (n = 10) CSDS-ACSF-Vehicle (n = 10) CSDS-ACSF-Ketamine (n = 10) CSDS-JNJ55511118-Vehicle (n = 10) CSDS-JNJ55511118-Ketamine (n = 10)	Two-way ANOVA CON: Interaction Factor: F (1, 36) = 0.818, p = 0.3719 Ketamine Factor: F (1, 36) = 83.610, p < 0.0001 JNJ55511118 Factor: F (1, 36) = 8.881, p = 0.0051 CSDS: Interaction Factor: F (1, 36) = 19.990, p < 0.0001 Ketamine Factor: F (1, 36) = 36.890, p < 0.0001 JNJ55511118 Factor: F (1, 36) = 24.430, p < 0.0001	Bonferroni’s Post hoc test CON: CON-ACSF-Vehicle vs. CON-ACSF-Ketamine, p = 0.0187 CON-JNJ55511118-Vehicle vs. CON-JNJ55511118-Ketamine, p = 0.3016 CON-ACSF-Vehicle vs. CON-JNJ55511118-Vehicle, p < 0.0001 CON-ACSF-Ketamine vs. CON-JNJ55511118-Ketamine, p < 0.0001 CSDS: CSDS-ACSF-Vehicle vs. CSDS-ACSF-Ketamine, p < 0.0001 CSDS-JNJ55511118-Vehicle vs. CSDS-JNJ55511118-Ketamine, p > 0.9999 CSDS-ACSF…	CON-ACSF-Vehicle = 70.941 ± 3.012 CON-ACSF-Ketamine = 82.248 ± 3.859 CON-JNJ55511118-Vehicle = 46.956 ± 1.961 CON-JNJ55511118-Ketamine = 52.999 ± 2.467 CSDS-ACSF-Vehicle = 51.160 ± 2.847 CSDS-ACSF-Ketamine = 74.951 ± 2.777 CSDS-JNJ55511118-Vehicle = 47.108 ± 2.284 CSDS-JNJ55511118-Ketamine = 48.299 ± 2.124
Fig. 2i CON-ACSF-Vehicle (n = 10) CON-ACSF-Ketamine (n = 10) CON-JNJ55511118-Vehicle (n = 10) CON-JNJ55511118-Ketamine (n = 10) CSDS-ACSF-Vehicle (n = 8) CSDS-ACSF-Ketamine (n = 8) CSDS-JNJ55511118-Vehicle (n = 10) CSDS-JNJ55511118-Ketamine (n = 10)	Two-way ANOVA CON: Interaction Factor: F (1, 36) = 0.072, p = 0.7897 Ketamine Factor: F (1, 36) = 20.130, p < 0.0001 JNJ55511118 Factor: F (1, 36) = 9.804, p = 0.0034 CSDS: Interaction Factor: F (1, 32) = 3.504, P = 0.0704 Ketamine Factor: F (1, 32) = 7.299, P = 0.0109 JNJ55511118 Factor: F (1, 32) = 10.700, P = 0.0026	Bonferroni’s Post hoc test CON: CON-ACSF-Vehicle vs. CON-ACSF-Ketamine, p = 0.0430 CON-JNJ55511118-Vehicle vs. CON-JNJ55511118-Ketamine, p = 0.1009 CON-ACSF-Vehicle vs. CON-JNJ55511118-Vehicle, p = 0.0102 CON-ACSF-Ketamine vs. CON-JNJ55511118-Ketamine, p = 0.0037 CSDS: CSDS-ACSF-Vehicle vs. CSDS-ACSF-Ketamine, p = 0.0032 CSDS-JNJ55511118-Vehicle vs. CSDS-JNJ55511118-Ketamine, p = 0.6042 CSDS-ACSF…	CON-ACSF-Vehicle = 96.460 ± 9.556 CON-ACSF-Ketamine = 60.960 ± 9.684 CON-JNJ55511118-Vehicle = 140.500 ± 8.275 CON-JNJ55511118-Ketamine = 110.610 ± 13.512 CSDS-ACSF-Vehicle = 139.763 ± 9.257 CSDS-ACSF-Ketamine = 76.000 ± 14.418 CSDS-JNJ55511118-Vehicle = 150.050 ± 13.292 CSDS-JNJ55511118-Ketamine = 132.710 ± 11.248
Fig. 2J CON-ACSF-Vehicle (n = 10) CON-ACSF-Ketamine (n = 10) CON-JNJ55511118-Vehicle (n = 10) CON-JNJ55511118-Ketamine (n = 10) CSDS-ACSF-Vehicle (n = 10) CSDS-ACSF-Ketamine (n = 10) CSDS-JNJ55511118-Vehicle (n = 10) CSDS-JNJ55511118-Ketamine (n = 9)	Two-way ANOVA CON: Interaction Factor: F (1, 36) = 0.131, p = 0.7194 Ketamine Factor: F (1, 36) = 0.780, p = 0.3830 JNJ55511118 Factor: F (1, 36) = 0.175, p = 0.6787 CSDS: Interaction Factor: F (1, 35) = 1.601, p = 0.2142 Ketamine Factor: F (1, 35) = 0.022, p = 0.8826 JNJ55511118 Factor: F (1, 35) = 0.003, p = 0.9534	Bonferroni’s Post hoc test CON: CON-ACSF-Vehicle vs. CON-ACSF-Ketamine, p > 0.9999 CON-JNJ55511118-Vehicle vs. CON-JNJ55511118-Ketamine, p > 0.9999 CON-ACSF-Vehicle vs. CON-JNJ55511118-Vehicle, p > 0.9999 CON-ACSF-Ketamine vs. CON-JNJ55511118-Ketamine, p = 0.7689 CSDS: CSDS-ACSF-Vehicle vs. CSDS-ACSF-Ketamine, p = 0.7861 CSDS-JNJ55511118-Vehicle vs. CSDS-JNJ55511118-Ketamine, p = 0.7238 CSDS-ACSF…	CON-ACSF-Vehicle = 17.516 ± 2.200 CON-ACSF-Ketamine = 16.217 ± 1.900 CON-JNJ55511118-Vehicle = 18.384 ± 1.313 CON-JNJ55511118-Ketamine = 18.291 ± 0.963 CSDS-ACSF-Vehicle = 17.735 ± 2.434 CSDS-ACSF-Ketamine = 15.256 ± 1.739 CSDS-JNJ55511118-Vehicle = 15.441 ± 2.006 CSDS-JNJ55511118-Ketamine = 18.162 ± 1.940
Fig. 2l ACSF (n = 8) Ketamine (n = 8) JNJ55511118 (n = 11) JNJ55511118 + Ketamine (n = 8)	One-way ANOVA Treatment: F (3, 31) = 19.63, p < 0.0001	Bonferroni’s Post hoc test ACSF vs. Ketamine, p = 0.0178 ACSF vs. JNJ55511118, p = 0.0389 ketamine vs. JNJ55511118 + Ketamine, p < 0.0001	ACSF = 10.620 ± 0.376 Ketamine = 12.690 ± 0.621 JNJ55511118 = 8.869 ± 0.397 JNJ55511118 + Ketamine = 8.320 ± 0.284
Fig. 2m ACSF (n = 8) Ketamine (n = 8) JNJ55511118 (n = 11) JNJ55511118 + Ketamine (n = 8)	One-way ANOVA Treatment: F (3, 31) = 9.665, p = 0.0001	Bonferroni’s Post hoc test ACSF vs. Ketamine, p > 0.9999 ACSF vs. JNJ55511118, p = 0.0013 Ketamine vs. JNJ55511118 + Ketamine, p = 0.0122	ACSF = 0.968 ± 0.066 Ketamine = 0.905 ± 0.197 JNJ55511118 = 0.376 ± 0.059 JNJ55511118 + Ketamine = 0.394 ± 0.028

## Sheet: Fig. 3
Fig. and numbers of animals or cells used	Statistical analysis	Post hoc tests	Mean ± SEM
Fig. 3c CON LV-GFP (n = 9) CSDS LV-GFP (n = 11) CON LV-Cacng8 (n = 11) CSDS LV-Cacng8 (n = 11) CON LV-Cacng8-Δ4 (n = 11) CSDS LV-Cacng8-Δ4 (n = 13)	Two-way ANOVA Interaction Factor: F (2, 60) = 2.463, p = 0.0937 Virus Factor: F (1, 60) = 15.140, p = 0.0003 Stress Factor: F (2, 60) = 1.445, p = 0.2438	Bonferroni’s Post hoc test CON - CSDS LV-GFP, p = 0.0137 LV-Cacng8, p > 0.9999 LV-Cacng8-Δ4, p = 0.0042 CON LV-GFP vs. LV-Cacng8, p > 0.9999 LV-GFP vs. LV-Cacng8-Δ4, p = 0.7319 CSDS LV-GFP vs. LV-Cacng8, p = 0.0290 LV-GFP vs. LV-Cacng8-Δ4, p = 0.7636	CON LV-GFP = 1.195 ± 0.162 CSDS LV-GFP = 0.585 ± 0.111 CON LV-Cacng8 = 1.168 ± 0.178 CSDS LV-Cacng8 = 1.080 ± 0.074 CON LV-Cacng8-Δ4 = 1.384 ± 0.191 CSDS LV-Cacng8-Δ4 = 0.752 ± 0.094
Fig. 3d CON LV-GFP (n = 9) CSDS LV-GFP (n = 10) CON LV-Cacng8 (n = 11) CSDS LV-Cacng8 (n = 9) CON LV-Cacng8-Δ4 (n = 10) CSDS LV-Cacng8-Δ4 (n = 12)	Two-way ANOVA Interaction Factor: F (2, 55) = 7.412, p = 0.0014 Virus Factor: F (1, 55) = 1.273, p = 0.2642 Stress Factor: F (2, 55) = 10.750, p = 0.0001	Bonferroni’s Post hoc test CON - CSDS LV-GFP, p = 0.0451 LV-Cacng8, p = 0.0498 LV-Cacng8-Δ4, p = 0.1745 CON LV-GFP vs. LV-Cacng8, p > 0.9999 LV-GFP vs. LV-Cacng8-Δ4, p > 0.9999 CSDS LV-GFP vs. LV-Cacng8, p < 0.0001 LV-GFP vs. LV-Cacng8-Δ4, p > 0.9999	CON LV-GFP = 142.244 ± 8.950 CSDS LV-GFP = 176.350 ± 5.314 CON LV-Cacng8 = 137.982 ± 8.690 CSDS LV-Cacng8 = 105.144 ± 9.806 CON LV-Cacng8-Δ4 = 146.700 ± 9.232 CSDS LV-Cacng8-Δ4 = 171.192 ± 11.304
Fig. 3e CON LV-GFP (n = 10) CSDS LV-GFP (n = 9) CON LV-Cacng8 (n = 11) CSDS LV-Cacng8 (n = 11) CON LV-Cacng8-Δ4 (n = 9) CSDS LV-Cacng8-Δ4 (n = 11)	Two-way ANOVA Interaction Factor: F (2, 55) = 2.510, p = 0.0905 Virus Factor: F (1, 55) = 19.900, p < 0.0001 Stress Factor: F (2, 55) = 5.649, p = 0.0059	Bonferroni’s Post hoc test CON - CSDS LV-GFP, p = 0.0011 LV-Cacng8, p > 0.9999 LV-Cacng8-Δ4, p = 0.0149 CON LV-GFP vs. LV-Cacng8, p > 0.9999 LV-GFP vs. LV-Cacng8-Δ4, p = 0.8869 CSDS LV-GFP vs. LV-Cacng8, p = 0.0031 LV-GFP vs. LV-Cacng8-Δ4, p > 0.9999	CON LV-GFP = 77.44 ± 7.967 CSDS LV-GFP = 144.189 ± 7.414 CON LV-Cacng8 = 72.182 ± 10.023 CSDS LV-Cacng8 = 86.818 ± 10.514 CON LV-Cacng8-Δ4 = 91.022 ± 16.222 CSDS LV-Cacng8-Δ4 = 141.382 ± 16.186
Fig. 3f CON LV-GFP (n = 9) CSDS LV-GFP (n = 12) CON LV-Cacng8 (n = 11) CSDS LV-Cacng8 (n = 11) CON LV-Cacng8-Δ4 (n = 11) CSDS LV-Cacng8-Δ4 (n = 12)	Two-way ANOVA Interaction Factor: F (2, 60) = 0.980, p = 0.3811 Virus Factor: F (1, 60) = 0.041, 4 p = 0.8398 Stress Factor: F (2, 60) = 1.295, p = 0.2814		CON LV-GFP = 37.204 ± 1.288 CSDS LV-GFP = 36.998 ± 1.703 CON LV-Cacng8 = 31.825 ± 2.595 CSDS LV-Cacng8 = 35.419 ± 1.841 CON LV-Cacng8-Δ4 = 35.969 ± 2.013 CSDS LV-Cacng8-Δ4 = 33.658 ± 2.755
Fig. 3h GluA1-surface CON LV-GFP (n = 10) CSDS LV-GFP (n = 12) CON LV-Cacng8 (n = 11) CSDS LV-Cacng8 (n = 11) CON LV-Cacng8-Δ4 (n = 10) CSDS LV-Cacng8-Δ4 (n = 7)	Two-way ANOVA Interaction Factor: F (2, 55) = 2.541, p = 0.0880 Virus Factor: F (1, 55) = 5.542, p = 0.0222 Stress Factor: F (2, 55) = 3.900, p = 0.0261	Bonferroni’s Post hoc test CON - CSDS LV-GFP, p = 0.0064 LV-Cacng8, p > 0.9999 LV-Cacng8-Δ4, p > 0.9999 CON LV-GFP vs. LV-Cacng8, p > 0.9999 LV-GFP vs. LV-Cacng8-Δ4, p = 0.8311 CSDS LV-GFP vs. LV-Cacng8, p = 0.0020 LV-GFP vs. LV-Cacng8-Δ4, p = 0.3966	CON LV-GFP = 1.000 ± 0.064 CSDS LV-GFP = 0.616 ± 0.066 CON LV-Cacng8 = 1.037 ± 0.111 CSDS LV-Cacng8 = 1.020 ± 0.070 CON LV-Cacng8-Δ4 = 0.898 ± 0.077 CSDS LV-Cacng8-Δ4 = 0.788 ± 0.146
Fig. 3h GluA2-surface CON LV-GFP (n = 10) CSDS LV-GFP (n = 12) CON LV-Cacng8 (n = 11) CSDS LV-Cacng8 (n = 11) CON LV-Cacng8-Δ4 (n = 10) CSDS LV-Cacng8-Δ4 (n = 10)	Two-way ANOVA Interaction Factor: F (2, 58) = 4.060, p = 0.0224 Virus Factor: F (1, 58) = 2.997, p = 0.0888 Stress Factor: F (2, 58) = 1.020, p = 0.3669	Bonferroni’s Post hoc test CON - CSDS LV-GFP, p = 0.0073 LV-Cacng8, p > 0.9999 LV-Cacng8-Δ4, p > 0.9999 CON LV-GFP vs. LV-Cacng8, p = 0.4228 LV-GFP vs. LV-Cacng8-Δ4, p = 0.2937 CSDS LV-GFP vs. LV-Cacng8, p = 0.0153 LV-GFP vs. LV-Cacng8-Δ4, p = 0.6917	CON LV-GFP = 1.000 ± 0.095 CSDS LV-GFP = 0.547 ± 0.088 CON LV-Cacng8 = 0.816 ± 0.137 CSDS LV-Cacng8 = 0.932 ± 0.116 CON LV-Cacng8-Δ4 = 0.780 ± 0.058 CSDS LV-Cacng8-Δ4 = 0.683 ± 0.093
Fig. 3h TARP-γ8-total CON LV-GFP (n = 14) CSDS LV-GFP (n = 12) CON LV-Cacng8 (n = 9) CSDS LV-Cacng8 (n = 9) CON LV-Cacng8-Δ4 (n = 8) CSDS LV-Cacng8-Δ4 (n = 9)	Two-way ANOVA Interaction Factor: F (2, 55) = 3.693 P = 0.0313 Virus Factor: F (1, 55) = 0.7066 P = 0.4042 Stress Factor: F (2, 55) = 30.83 P < 0.0001	Bonferroni’s Post hoc test CON-CSDS LV-GFP, p = 0.0489 LV-Cacng8, p > 0.9999 LV-Cacng8-Δ4, p = 0.4315 CON LV-GFP vs. LV-Cacng8, p = 0.0054 LV-GFP vs. LV-Cacng8-Δ4, p = 0.0031 CSDS LV-GFP vs. LV-Cacng8, p = 0.0001 LV-GFP vs. LV-Cacng8-Δ4, p < 0.0001	CON LV-GFP = 1.000 ± 0.041 CSDS LV-GFP = 0.562 ± 0.061 CON LV-Cacng8 = 1.603 ± 0.086 CSDS LV-Cacng8 = 1.422 ± 0.210 CON LV-Cacng8-Δ4 = 1.663 ± 0.241 CSDS LV-Cacng8-Δ4 = 1.987 ± 0.215
Fig. 3l CON LV-GFP (n = 8) CSDS LV-GFP (n = 9) CON LV-Cacng8 (n = 7) CSDS LV-Cacng8 (n = 8) CON LV-Cacng8-Δ4 (n = 8) CSDS LV-Cacng8-Δ4 (n = 10)	Two-way ANOVA Interaction Factor: F (2, 44) = 4.615, p = 0.0152 Virus Factor: F (1, 44) = 20.130, p < 0.0001 Stress Factor: F (2, 44) = 12.110, p < 0.0001	Bonferroni’s Post hoc test CON - CSDS LV-GFP, p = 0.0002 LV-Cacng8, p > 0.9999 LV-Cacng8-Δ4, p = 0.0039 CON LV-GFP vs. LV-Cacng8, p > 0.9999 LV-GFP vs. LV-Cacng8-Δ4, p = 0.2561 CSDS LV-GFP vs. LV-Cacng8, p < 0.0001 LV-GFP vs. LV-Cacng8-Δ4, p > 0.9999	CON LV-GFP = 11.230 ± 0.956 CSDS LV-GFP = 7.993 ± 0.300 CON LV-Cacng8 = 11.441 ± 0.419 CSDS LV-Cacng8 = 11.353 ± 0.530 CON LV-Cacng8-Δ4 = 10.059 ± 0.419 CSDS LV-Cacng8-Δ4 = 7.598 ± 0.328
Fig. 3m CON LV-GFP (n = 8) CSDS LV-GFP (n = 9) CON LV-Cacng8 (n = 7) CSDS LV-Cacng8 (n = 8) CON LV-Cacng8-Δ4 (n = 8) CSDS LV-Cacng8-Δ4 (n = 10)	Two-way ANOVA Interaction Factor: F (2, 44) = 0.116, p = 0.8905 Virus Factor: F (1, 44) = 0.027, p = 0.8701 Stress Factor: F (2, 44) = 1.550, p = 0.2235	Bonferroni’s Post hoc test CON - CSDS LV-GFP, p > 0.9999 LV-Cacng8, p > 0.9999 LV-Cacng8-Δ4, p > 0.9999 CON LV-GFP vs. LV-Cacng8, p = 0.4802 LV-GFP vs. LV-Cacng8-Δ4, p > 0.9999 CSDS LV-GFP vs. LV-Cacng8, p = 0.9714 LV-GFP vs. LV-Cacng8-Δ4, p > 0.9999	CON LV-GFP = 1.004 ± 0.123 CSDS LV-GFP = 0.991 ± 0.152 CON LV-Cacng8 = 0.751 ± 0.136 CSDS LV-Cacng8 = 0.851 ± 0.208 CON LV-Cacng8-Δ4 = 1.058 ± 0.095 CSDS LV-Cacng8-Δ4 = 1.028 ± 0.113

## Sheet: Fig. 4
Fig. and numbers of animals or cells used	Statistical analysis	Mean ± SEM
Fig. 4c AAV-Scr-shRNA (n = 6) AAV-Cacng8-shRNA (n = 6)	Unpaired t test t = 17.220, df = 10, p < 0.0001	AAV-Scr-shRNA = 1.000 ± 0.032 AAV-Cacng8-shRNA = 0.340 ± 0.021
Fig. 4d AAV-Scr-shRNA (n = 11) AAV-Cacng8-shRNA (n = 10)	Unpaired t test t = 4.940, df = 19, p < 0.0001	AAV-Scr-shRNA = 163.600 ± 9.650 AAV-Cacng8-shRNA = 233.800 ± 10.460
Fig. 4e AAV-Scr-shRNA (n = 11) AAV-Cacng8-shRNA (n = 10)	Unpaired t test t = 2.919, df = 19, p = 0.0088	AAV-Scr-shRNA = 54.130 ± 10.530 AAV-Cacng8-shRNA = 125.800 ± 23.030
Fig. 4f AAV-Scr-shRNA (n = 11) AAV-Cacng8-shRNA (n = 10)	Unpaired t test t = 4.206, df = 19, p = 0.0012	AAV-Scr-shRNA = 37.600 ± 2.289 AAV-Cacng8-shRNA = 62.970 ± 5.580
Fig. 4h Total GluA1:AAV- Scr-shRNA (n = 16) AAV-Cacng8-shRNA (n = 10) Total GluA2: AAV-Scr-shRNA (n = 16) AAV-Cacng8-shRNA (n = 10) Surface GluA1:AAV-Scr-shRNA (n = 16) AAV-Cacng8-shRNA (n = 10) Surface GluA2: AAV-Scr-shRNA (n = 16) AAV-Cacng8-shRNA (n = 10)	Unpaired t test Total GluA1: t = 5.255, df = 24, p < 0.0001 Total GluA2: t = 4.525, df = 24, p = 0.0001 Surface GluA1: t = 1.004, df = 24, p = 0.3256 Surface GluA2: t = 2.823, df = 24, p = 0.0094	Total GluA1: AAV-Scr-shRNA = 1.000 ± 0.057 AAV-Cacng8-shRNA = 0.535 ± 0.065 Total GluA2: AAV-Scr-shRNA = 1.000 ± 0.060 AAV-Cacng8-shRNA = 0.611 ± 0.049 Surface GluA1: AAV-Scr-shRNA = 1.000 ± 0.050 AAV-Cacng8-shRNA = 0.923 ± 0.056 Surface GluA2: AAV-Scr-shRNA = 1.000 ± 0.061 AAV-Cacng8-shRNA = 0.755 ± 0.050
Fig. 4k-Amplitude AAV-Scr-shRNA (n = 11) AAV-Cacng8-shRNA (n = 13)	Unpaired t test t = 5.744, df = 22, p < 0.0001	AAV-Scr-shRNA = 9.025 ± 0.257 AAV-Cacng8-shRNA = 6.985 ± 0.244
Fig. 4k-Interevent interval AAV-Scr-shRNA (n = 11) AAV-Cacng8-shRNA (n = 13)	Unpaired t test t = 1.417, df = 22, p = 0.1706	AAV-Scr-shRNA = 0.841 ± 0.073 AAV-Cacng8-shRNA = 0.679 ± 0.085

## Sheet: Fig. 5
Fig. and numbers of animals or cells used	Statistical analysis	Post hoc tests	Mean ± SEM
Fig. 5b p-CaMKIIα: Vehicle (n = 9) Ketamine (n = 9) CaMKIIα: Vehicle (n = 9) Ketamine (n = 9)	Unpaired t test p-CaMKIIα: t = 11.67, df = 16, p < 0.0001 CaMKIIα: t = 1.105, df = 16, p = 0.2854		p-CaMKIIα: Vehicle = 1.000 ± 0.023 Ketamine = 1.993 ± 0.082 CaMKIIα: Vehicle = 1.000 ± 0.036 Ketamine = 1.057 ± 0.037
Fig. 5c Vehicle + ACSF (n = 9) Vehicle + KN93 (n = 8) Ketamine + ACSF (n = 9) Ketamine + KN93 (n = 10)	Two-way ANOVA Interaction Factor: F (1, 32) = 2.633, p = 0.1145 KN93 Factor: F (1, 32) = 9.087, p = 0.0050 Ketamine Factor: F (1, 32) = 4.556, p = 0.0406	Bonferroni’s Post hoc test Vehicle + ACSF vs Vehicle + KN93, p> 0.9999 Ketamine + ACSF vs Ketamine + KN93, p = 0.0202 Vehicle + ACSF vs Ketamine + ACSF, p = 0.0049 Vehicle + KN93 vs Ketamine + KN93, p = 0.6677	Vehicle + ACSF = 72.065 ± 2.213 Vehicle + KN93 = 70.558 ± 4.583 Ketamine + ACSF = 85.715 ± 2.225 Ketamine + KN93 = 74.655 ± 2.571
Fig. 5d Vehicle + ACSF (n = 9) Vehicle + KN93 (n = 9) Ketamine + ACSF (n = 10) Ketamine + KN93 (n = 8)	Two-way ANOVA Interaction Factor: F (1, 32) = 14.480, p = 0.0006 KN93 Factor: F (1, 32) = 1.020, p = 0.3201 Ketamine Factor: F (1, 32) = 4.560, p = 0.0405	Bonferroni’s Post hoc test Vehicle + ACSF vs Vehicle + KN93, p = 0.4898 Ketamine + ACSF vs Ketamine + KN93, p = 0.0004 Vehicle + ACSF vs Ketamine + ACSF, p = 0.0028 Vehicle + KN93 vs Ketamine + KN93, p = 0.1267	Vehicle + ACSF = 115.400 ± 10.100 Vehicle + KN93 = 96.089 ± 12.571 Ketamine + ACSF = 59.720 ± 10.378 Ketamine + KN93 = 128.413 ± 13.263
Fig. 5e Vehicle + ACSF (n = 9) Vehicle + KN93 (n = 9) Ketamine + ACSF (n = 10) Ketamine + KN93 (n = 8)	Two-way ANOVA Interaction Factor: F (1, 32) = 0.040, p = 0.8437 KN93 Factor: F (1, 32) = 0.548, p = 0.4646 Ketamine Factor: F (1, 32) = 0.484, p = 0.4918	Bonferroni’s Post hoc test Vehicle + ACSF vs Vehicle + KN93, p > 0.9999 Ketamine + ACSF vs Ketamine + KN93, p > 0.9999 Vehicle + ACSF vs Ketamine + ACSF, p = 0.9986 Vehicle + KN93 vs Ketamine + KN93, p > 0.9999	Vehicle + ACSF = 23.245 ± 3.174 Vehicle + KN93 = 25.561 ± 2.159 Ketamine + ACSF = 25.677 ± 1.995 Ketamine + KN93 = 26.963 ± 2.992
Fig. 5g Vehicle + ACSF (n = 8) Vehicle + KN93 (n = 7) Ketamine + ACSF (n = 7) Ketamine + KN93 (n = 9)	Two-way ANOVA Interaction Factor: F (1, 27) = 11.100, p = 0.0025 KN93 Factor: F (1, 27) = 18.710, p = 0.0002 Ketamine Factor: F (1, 27) = 23.850, p < 0.0001	Bonferroni’s Post hoc test Vehicle + ACSF vs Vehicle + KN93, p = 0.5771 Ketamine + ACSF vs Ketamine + KN93, p < 0.0001 Vehicle + ACSF vs Ketamine + ACSF, p < 0.0001 Vehicle + KN93 vs Ketamine + KN93, p = 0.9652	Vehicle + ACSF = 1.000 ± 0.024 Vehicle + KN93 = 0.836 ± 0.122 Ketamine + ACSF = 1.812 ± 0.143 Ketamine + KN93 = 0.941 ± 0.106
Fig. 5h Vehicle + ACSF (n = 8) Vehicle + KN93 (n = 8) Ketamine + ACSF (n = 8) Ketamine + KN93 (n = 8)	Two-way ANOVA Interaction Factor: F (1, 28) = 0.100, p = 0.7540 KN93 Factor: F (1, 28) = 0.398, p = 0.5334 Ketamine Factor: F (1, 28) = 0.168, p =0 .6850	Bonferroni’s Post hoc test Vehicle + ACSF vs Vehicle + KN93, p > 0.9999 Ketamine + ACSF vs Ketamine + KN93, p > 0.9999 Vehicle + ACSF vs Ketamine + ACSF, p > 0.9999 Vehicle + KN93 vs Ketamine + KN93, p > 0.9999	Vehicle + ACSF = 1.000 ± 0.063 Vehicle + KN93 = 1.007 ± 0.078 Ketamine + ACSF = 1.023 ± 0.073 Ketamine + KN93 = 1.075 ± 0.075
Fig. 5i Vehicle + ACSF (n = 8) Vehicle + KN93 (n = 8) Ketamine + ACSF (n = 8) Ketamine + KN93 (n = 8)	Two-way ANOVA Interaction Factor: F (1, 28) = 0.600, p = 0.4448 KN93 Factor: F (1, 28) = 1.130, p = 0.2968 Ketamine Factor: F (1, 28) = 0.869, p = 0.3593	Bonferroni’s Post hoc test Vehicle + ACSF vs Vehicle + KN93, p = 0.4750 Ketamine + ACSF vs Ketamine + KN93, p > 0.9999 Vehicle + ACSF vs Ketamine + ACSF, p > 0.9999 Vehicle + KN93 vs Ketamine + KN93, p = 0.4085	Vehicle + ACSF = 1.000 ± 0.038 Vehicle + KN93 = 1.095 ± 0.085 Ketamine + ACSF = 0.984 ± 0.036 Ketamine + KN93 = 0.993 ± 0.050
Fig. 5k Vehicle + ACSF (n = 8) Vehicle + KN93 (n = 7) Ketamine + ACSF (n = 7) Ketamine + KN93 (n = 8)	Two-way ANOVA Interaction Factor: F (1, 26) = 5.835, p = 0.0230 KN93 Factor: F (1, 26) = 9.840, p = 0.0042 Ketamine Factor: F (1, 26) = 8.824, p = 0.0063	Bonferroni’s Post hoc test Vehicle + ACSF vs Vehicle + KN93, p > 0.9999 Ketamine + ACSF vs Ketamine + KN93, p = 0.0015 Vehicle + ACSF vs Ketamine + ACSF, p = 0.0011 Vehicle + KN93 vs Ketamine + KN93, p > 0.9999	Vehicle + ACSF = 9.439 ± 0.402 Vehicle + KN93 = 9.180 ± 0.382 Ketamine + ACSF = 12.027 ± 0.771 Ketamine + KN93 = 9.516 ± 0.191
Fig. 5l Vehicle + ACSF (n = 8) Vehicle + KN93 (n = 7) Ketamine + ACSF (n = 7) Ketamine + KN93 (n = 8)	Two-way ANOVA Interaction Factor: F (1, 26) = 0.461, p =0.5030 KN93 Factor: F (1, 26) = 0.027, p = 0.8708 Ketamine Factor: F (1, 26) = 1.716, p = 0.2017	Bonferroni’s Post hoc test Vehicle + ACSF vs Vehicle + KN93, p = 0.3428 Ketamine + ACSF vs Ketamine + KN93, p > 0.9999 Vehicle + ACSF vs Ketamine + ACSF, p > 0.9999 Vehicle + KN93 vs Ketamine + KN93, p > 0.9999	Vehicle + ACSF = 1.024 ± 0.198 Vehicle + KN93 = 0.729 ± 0.0.063 Ketamine + ACSF = 0.899 ± 0.139 Ketamine + KN93 = 0.805 ± 0.140
Fig. 5n Tat-Scrambled (n = 7) Tat-TTPV (n = 8)	Unpaired t test t = 3.327, df = 13, p = 0.0055		Tat-Scrambled = 1.000 ± 0.169 Tat-TTPV = 0.444 ± 0.053
Fig. 5o Vehicle + Tat-Scrambled (n = 9) Vehicle + Tat-TTPV (n = 9) Ketamine + Tat-Scrambled (n = 8) Ketamine + Tat-TTPV (n = 8)	Two-way ANOVA Interaction Factor: F (1, 30) = 3.006, p = 0.0932 Tat Factor: F (1, 30) = 8.850, p = 0.0057 Ketamine Factor: F (1, 30) = 6.369, p = 0.0171	Bonferroni’s Post hoc test Vehicle + Tat-Scrambled vs Vehicle + Tat-TTPV, p > 0.9999 Ketamine + Tat-Scrambled vs Ketamine + Tat-TTPV, p = 0.0130 Vehicle + Tat-Scrambled vs Ketamine + Tat-Scrambled, p = 0.0046 Vehicle + Tat-TTPV vs Ketamine + Tat-TTPV, p = 0.7743	Vehicle + Tat-Scrambled = 72.552 ± 2.815 Vehicle + Tat-TTPV = 70.438 ± 2.075 Ketamine + Tat-Scrambled = 85.154 ± 2.430 Ketamine + Tat-TTPV = 73.759 ± 3.297
Fig. 5p Vehicle + Tat-Scrambled (n = 10) Vehicle + Tat-TTPV (n = 9) Ketamine + Tat-Scrambled (n = 8) Ketamine + Tat-TTPV (n = 8)	Two-way ANOVA Interaction Factor: F (1, 31) = 4.901, p = 0.0343 Tat Factor: F (1, 31) = 2.721, p = 0.1091 Ketamine Factor: F (1, 31) = 5.713, p = 0.0231	Bonferroni’s Post hoc test Vehicle + Tat-Scrambled vs Vehicle + Tat-TTPV, p > 0.9999 Ketamine + Tat-Scrambled vs Ketamine + Tat-TTPV, p = 0.0077 Vehicle + Tat-Scrambled vs Ketamine + Tat-Scrambled, p = 0.0190 Vehicle + Tat-TTPV vs Ketamine + Tat-TTPV, p > 0.9999	Vehicle + Tat-Scrambled = 98.880 ± 12.466 Vehicle + Tat-TTPV = 101.111 ± 12.589 Ketamine + Tat-Scrambled = 50.000 ± 12.702 Ketamine + Tat-TTPV = 108.250 ± 12.399
Fig. 5q Vehicle + Tat-Scrambled (n = 10) Vehicle + Tat-TTPV (n = 9) Ketamine + Tat-Scrambled (n = 8) Ketamine + Tat-TTPV (n = 8)	Two-way ANOVA Interaction Factor:F (1, 31) = 0.199, p = 0.6583 Tat Factor: F (1, 31) = 4.951, p = 0.0335 Ketamine Factor: F (1, 31) = 0.158, p = 0.6933	Bonferroni’s Post hoc test Vehicle + Tat-Scrambled vs Vehicle + Tat-TTPV, p > 0.9999 Ketamine + Tat-Scrambled vs Ketamine + Tat-TTPV, p > 0.9999 Vehicle + Tat-Scrambled vs Ketamine + Tat-Scrambled, p = 0.1302 Vehicle + Tat-TTPV vs Ketamine + Tat-TTPV, p = 0.4466	Vehicle + Tat-Scrambled = 17.417 ± 1.769 Vehicle + Tat-TTPV = 19.371 ± 1.741 Ketamine + Tat-Scrambled = 23.598 ± 3.008 Ketamine + Tat-TTPV = 23.485 ± 2.779

## Sheet: Fig. 6
Fig. and numbers of animals or cells used	Statistical analysis	Post hoc tests	Mean ± SEM
Fig. 6d Vehicle (Scr-shRNA) (n = 8) Vehicle (Cacng8-shRNA) (n = 8) Ketamine (Scr-shRNA) (n = 8) Ketamine (Cacng8-shRNA) (n = 8)	Two-way ANOVA Interaction Factor: F (1, 28) = 2.168, p = 0.1521 Drug Factor: F (1, 28) = 30.060, p < 0.0001 Virus Factor: F (1, 28) = 4.574, p = 0.0413	Bonferroni’s Post hoc test Vehicle (Scr-shRNA) vs Ketamine (Scr-shRNA), p = 0.0328 Vehicle (Cacng8-shRNA) vs Ketamine (Cacng8-shRNA), p > 0.9999 Vehicle (Scr-shRNA) vs Vehicle (Cacng8-shRNA), p = 0.0169 Ketamine (Scr--shRNA) vs Ketamine (Cacng8-shRNA), p < 0.0001	Vehicle (Scr-shRNA) = 69.042 ± 3.706 Vehicle (Cacng8-shRNA) = 52.876 ± 4.456 Ketamine (Scr-shRNA) = 83.598 ± 2.737 Ketamine (Cacng8-shRNA) = 55.562 ± 4.891
Fig. 6e Vehicle (Scr-shRNA) (n = 8) Vehicle (Cacng8-shRNA) (n = 8) Ketamine (Scr-shRNA) (n = 9) Ketamine (Cacng8-shRNA) (n = 10)	Two-way ANOVA Interaction Factor: F (1, 31) = 3.387, p = 0.0753 Drug Factor: F (1, 31) = 37.070, p < 0.0001 Virus Factor: F (1, 31) = 5.175, p = 0.0300	Bonferroni’s Post hoc test Vehicle (Scr-shRNA) vs Ketamine (Scr-shRNA), p = 0.0145 Vehicle (Cacng8-shRNA) vs Ketamine (Cacng8-shRNA), p > 0.9999 Vehicle (Scr-shRNA) vs Vehicle (Cacng8-shRNA), p = 0.0141 Ketamine (Scr--shRNA) vs Ketamine (Cacng8-shRNA), p < 0.0001	Vehicle (Scr-shRNA) = 90.375 ± 9.532 Vehicle (Cacng8-shRNA) = 128.5 ± 8.000 Ketamine (Scr-shRNA) = 53.444 ± 8.559 Ketamine (Cacng8-shRNA) = 124.600 ± 9.257
Fig. 6f Vehicle (Scr--shRNA) (n = 8) Vehicle (Cacng8-shRNA) (n = 9) Ketamine (Scr-shRNA) (n = 10) Ketamine (Cacng8-shRNA) (n = 10)	Two-way ANOVA Interaction Factor: F (1, 33) = 0.031, p = 0.8614 Drug Factor: F (1, 33) = 1.848, p = 0.1832 Virus Factor: F (1, 33) = 0.026, p = 0.8724	Bonferroni’s Post hoc test Vehicle (Scr-shRNA) vs Ketamine (Scr-shRNA), p > 0.9999 Vehicle (Cacng8-shRNA) vs Ketamine (Cacng8-shRNA), p > 0.9999 Vehicle (Scr-shRNA) vs Vehicle (Cacng8-shRNA), p = 0.8541 Ketamine (Scr-shRNA) vs Ketamine (Cacng8-shRNA), p = 0.5302	Vehicle (Scr-Cacng8-shRNA) = 28.970 ± 1.939 Vehicle (Cacng8-shRNA) = 31.214 ± 1.558 Ketamine (Scr-Cacng8-shRNA) = 28.943 ± 2.036 Ketamine (Cacng8-shRNA) = 31.855 ± 1.916
Fig. 6h Amplitude Vehicle (Scr-shRNA) (n = 10) Vehicle (Cacng8-shRNA) (n = 9) Ketamine (Scr-shRNA) (n = 7) Ketamine (Cacng8-shRNA) (n = 8)	Two-way ANOVA Interaction Factor: F (1, 30) = 6.133, p = 0.0191 Drug Factor: F (1, 30) = 59.840, p < 0.0001 Virus Factor: F (1, 30) = 1.909, p = 0.1773	Bonferroni’s Post hoc test Vehicle (Scr-shRNA) vs Ketamine (Scr-shRNA), p = 0.0221 Vehicle (Cacng8-shRNA) vs Ketamine (Cacng8-shRNA), p = 0.8833 Vehicle (Scr-shRNA) vs Vehicle (Cacng8-shRNA), p = 0.0009 Ketamine (Scr-shRNA) vs Ketamine (Cacng8-shRNA), p < 0.0001	Vehicle (Scr-shRNA) = 9.938 ± 0.412 Vehicle (Cacng8-shRNA) = 7.336 ± 0.418 Ketamine (Scr-shRNA) = 11.847 ± 0.632 Ketamine (Cacng8-shRNA) = 6.794 ± 0.546
Fig. 6h Interevent interval Vehicle (Scr-shRNA) (n = 10) Vehicle (Cacng8-shRNA) (n = 9) Ketamine (Scr-shRNA) (n = 7) Ketamine (Cacng8-shRNA) (n = 8)	Two-way ANOVA Interaction Factor: F (1, 30) = 0.994, p = 0.3267 Drug Factor: F (1, 30) = 2.578, p = 0.1188 Virus Factor: F (1, 30) = 0.728, p = 0.4002	Bonferroni’s Post hoc test Vehicle (Scr-shRNA) vs Ketamine (Scr-shRNA), p > 0.9999 Vehicle (Cacng8-shRNA) vs Ketamine (Cacng8-shRNA), p = 0.3951 Vehicle (Scr-shRNA) vs Vehicle (Cacng8-shRNA), p > 0.9999 Ketamine (Scr-shRNA) vs Ketamine (Cacng8-shRNA), p = 0.1842	Vehicle (Scr--shRNA) = 1.001 ± 0.116 Vehicle (Cacng8-shRNA) = 0.914 ± 0.163 Ketamine (Scr--shRNA) = 1.021 ± 0.155 Ketamine (Cacng8-shRNA) = 0.651 ± 0.129

## Sheet: Supplementary Fig. 1
Fig. and numbers of animals or cells used	Statistical analysis	Post hoc tests	Mean ± SEM
Supplementary Fig. 1c-SI CON (n = 8) CSDS (n = 11)	Unpaired t test t = 4.694, df = 9.012, p = 0.0011		CON = 1.598 ± 0.210 CSDS = 0.547 ± 0.079
Supplementary Fig. 1d CON (n = 10) CSDS (n = 11)	Two-way ANOVA Interaction Factor: F (1, 38) = 38.980, p < 0.0001 Stress Factor: F (1, 38) = 0.555, p = 0.4609 Target Factor: F (1, 38) = 12.070, p = 0.0013	Bonferroni’s Post hoc test CON + No Target vs CSDS + No Target, p = 0.1153 CON + Target vs CSDS + Target, p < 0.0001	CON + No Target = 40.260 ± 3.339 CSDS + No Target = 52.450 ± 3.357 CON + Target = 71.040 ± 6.233 CSDS + Target = 28.240 ± 4.248
Supplementary Fig. 1e CON (n = 10) CSDS (n = 11)	Two-way ANOVA Interaction Factor: F (1, 38) = 4.307, p = 0.0448 Stress Factor: F (1, 38) = 1.431, p = 0.2390 Target Factor: F (1, 38) = 4.441, p = 0.0417	Bonferroni’s Post hoc test CON + No Target vs CSDS + No Target, p > 0.9999 CON + Target vs CSDS + Target, p = 0.0106	CON + No Target = 44.630 ± 7.257 CSDS + No Target = 44.850 ± 7.758 CON + Target = 22.540 ± 3.373 CSDS + Target = 50.780 ± 7.240
Supplementary Fig. 1f CON (n = 12) CSDS (n = 14)	Unpaired t test t = 6.567, df = 24, p < 0.0001		CON = 77.530 ± 2.630 CSDS = 52.500 ± 2.714
Supplementary Fig. 1g CON (n = 12) CSDS (n = 14)	Unpaired t test t = 2.768, df = 24, p = 0.0107		CON = 63.580 ± 9.542 CSDS = 101.800 ± 9.814
Supplementary Fig. 1h CON (n = 12) CSDS (n = 14)	Unpaired t test t = 0.951, df = 24, p = 0.3512		CON = 34.160 ± 1.888 CSDS = 31.820 ± 1.600

## Sheet: Supplementary Fig. 2
Fig. and numbers of animals or cells used	Statistical analysis	Post hoc tests	Mean ± SEM
Supplementary Fig. 2a CON + Vehicle (n = 10) CON + Ketamine (n = 10) CSDS + Vehicle (n = 10) CSDS + Ketamine (n = 12)	Two-way ANOVA Interaction Factor: F (1, 38) = 9.058, p = 0.0046 drug Factor: F (1, 38) = 3.880, p = 0.0562 stress Factor: F (1, 38) = 2.194, p = 0.1468	Bonferroni’s Post hoc test CON + Vehicle vs CSDS + Vehicle, p = 0.0028 CON + Ketamine vs CSDS + Ketamine, p = 0.9137 CON + Vehicle vs CON + Ketamine, p = 0.5936 CSDS + Vehicle vs CSDS + Ketamine, p = 0.0049	CON + Vehicle = 1.333 ± 0.118 CON + Ketamine = 1.166 ± 0.094 CSDS + Vehicle = 0.787 ± 0.133 CSDS + Ketamine = 1.280 ± 0.093
Supplementary Fig. 2b CON + Vehicle (n = 10) CON + Ketamine (n = 10) CSDS + Vehicle (n = 10) CSDS + Ketamine (n = 12)	Two-way ANOVA Interaction Factor: F (1, 38) = 11.850, p = 0.0014 drug Factor: F (1, 38) = 0.864, p = 0.3586 stress Factor: F (1, 38) = 4.255, p = 0.0460	Bonferroni’s Post hoc test CON + Vehicle vs CSDS + Vehicle, p = 0.0089 CON + Ketamine vs CSDS + Ketamine, p = 0.1543 CON + Vehicle vs CON + Ketamine, p = 0.6914 CSDS + Vehicle vs CSDS + Ketamine, p = 0.0006	CON + Vehicle = 80.730 ± 5.706 CON + Ketamine = 70.970 ± 7.252 CSDS + Vehicle = 49.800 ± 7.104 CSDS + Ketamine = 88.750 ± 7.610
Supplementary Fig. 2c CON + Vehicle (n = 9) CON + Ketamine (n = 9) CSDS + Vehicle (n = 10) CSDS + Ketamine (n = 12)	Two-way ANOVA Interaction Factor: F (1, 36) = 2.639, p = 0.1130 drug Factor: F (1, 36) = 10.850, p = 0.0022 stress Factor: F (1, 36) = 27.060, p < 0.0001	Bonferroni’s Post hoc test CON + Vehicle vs CSDS + Vehicle, p = 0.0032 CON + Ketamine vs CSDS + Ketamine, p = 0.4716 CON + Vehicle vs CON + Ketamine, p = 0.0418 CSDS + Vehicle vs CSDS + Ketamine, p < 0.0001	CON + Vehicle = 68.781 ± 3.597 CON + Ketamine = 81.000 ± 3.384 CSDS + Vehicle = 51.843 ± 3.788 CSDS + Ketamine = 75.350 ± 2.968
Supplementary Fig. 2d CON + Vehicle (n = 10) CON + Ketamine (n = 10) CSDS + Vehicle (n = 9) CSDS + Ketamine (n = 12)	Two-way ANOVA Interaction Factor: F (1, 37) = 0.765, p = 0.3874 drug Factor: F (1, 37) = 6.885, p = 0.0126 stress Factor: F (1, 37) = 19.470, p < 0.0001	Bonferroni’s Post hoc test CON + Vehicle vs CSDS + Vehicle, p = 0.0440 CON + Ketamine vs CSDS + Ketamine, p = 0.4150 CON + Vehicle vs CON + Ketamine, p = 0.0353 CSDS + Vehicle vs CSDS + Ketamine, p = 0.0012	CON + Vehicle = 82.600 ± 12.720 CON + Ketamine = 46.800 ± 7.881 CSDS + Vehicle = 118.000 ± 12.493 CSDS + Ketamine = 64.500 ± 7.296
Supplementary Fig. 2e CON + Vehicle (n = 10) CON + Ketamine (n = 10) CSDS + Vehicle (n = 10) CSDS + Ketamine (n = 12)	Two-way ANOVA Interaction Factor: F (1, 38) = 0.095, p = 0.7600 drug Factor: F (1, 38) = 3.684, p = 0.0625 stress Factor: F (1, 38) = 0.934, p = 0.34	Bonferroni’s Post hoc test CON + Vehicle vs CSDS + Vehicle, p = 0.5431 CON + Ketamine vs CSDS + Ketamine, p = 0.2313 CON + Vehicle vs CON + Ketamine, p = 0.7668 CSDS + Vehicle vs CSDS + Ketamine, p > 0.9999	CON + Vehicle = 22.660 ± 2.732 CON + Ketamine = 19.415 ± 3.033 CSDS + Vehicle = 26.764 ± 2.755 CSDS + Ketamine = 25.087 ± 1.716

## Sheet: Supplementary Fig. 3
Fig. and numbers of animals or cells used	Statistical analysis	Post hoc tests	Mean ± SEM
Supplementary Fig. 3a ACSF (n = 10) 0.2 μg Ketamine (n = 10) 2 μg Ketamine (n = 9) 20 μg Ketamine (n = 9)	One-way ANOVA Treatment: F (3, 33) = 7.269, p = 0.0007	Dunnett’s Post hoc test ACSF vs. 0.2 μg Ketamine, p = 0.5705 ACSF vs. 2 μg Ketamine, p = 0.0276 ACSF vs. 20 μg Ketamine, p = 0.0336	Vehicle = 71.860 ± 1.992 0.2 μg Ketamine = 67.120 ± 4.771 2 μg Ketamine = 83.980 ± 1.974 20 μg Ketamine = 83.990 ± 2.691
Supplementary Fig. 3b ACSF (n = 12) 0.2 μg Ketamine (n = 12) 2 μg Ketamine (n = 13) 20 μg Ketamine (n = 12)	One-way ANOVA Treatment: F (3, 45) = 3.120, p = 0.0352	Dunnett’s Post hoc test ACSF vs. 0.2 μg Ketamine, p = 0.0758 ACSF vs. 2 μg Ketamine, p = 0.0155 ACSF vs. 20 μg Ketamine, p = 0.1198	Vehicle = 118.500 ± 6.044 0.2 μg Ketamine = 87.830 ± 11.750 2 μg Ketamine = 79.620 ± 7.708 20 μg Ketamine = 90.780 ± 11.650
Supplementary Fig. 3c ACSF (n = 10) 0.2 μg Ketamine (n = 9) 2 μg Ketamine (n = 10) 20 μg Ketamine (n = 9)	One-way ANOVA Treatment: F (3, 34) = 1.025, p = 0.3938	Dunnett’s Post hoc test ACSF vs. 0.2 μg Ketamine, p = 0.9304 ACSF vs. 2 μg Ketamine, p = 0.2283 ACSF vs. 20 μg Ketamine, p = 0.8084	ACSF = 31.240 ± 3.360 0.2 μg Ketamine = 29.430 ± 1.332 2 μg Ketamine = 25.080 ± 2.189 20 μg Ketamine = 28.520 ± 2.974
Supplementary Fig. 3d ACSF (n = 11) 0.2 μg Ketamine (n = 10) 2 μg Ketamine (n = 10) 20 μg Ketamine (n = 9)	One-way ANOVA Treatment: F (3, 36) = 7.822, p = 0.0004	Dunnett’s Post hoc test ACSF vs. 0.2 μg Ketamine, p = 0.3891 ACSF vs. 2 μg Ketamine, p = 0.0398 ACSF vs. 20 μg Ketamine, p = 0.0236	Vehicle = 69.420 ± 3.283 0.2 μg Ketamine = 61.650 ± 5.956 2 μg Ketamine = 83.790 ± 2.521 20 μg Ketamine = 85.460 ± 3.728
Supplementary Fig. 3e ACSF (n = 9) 0.2 μg Ketamine (n = 11) 2 μg Ketamine (n = 11) 20 μg Ketamine (n = 10)	One-way ANOVA Treatment: F (3, 37) = 4.260, p = 0.0111	Dunnett’s Post hoc test ACSF vs. 0.2 μg Ketamine, p = 0.0681 ACSF vs. 2 μg Ketamine, p = 0.0038 ACSF vs. 20 μg Ketamine, p = 0.0344	Vehicle = 108.800 ± 9.504 0.2 μg Ketamine = 81.730 ± 6.346 2 μg Ketamine = 68.090 ± 9.283 20 μg Ketamine = 77.500 ± 7.384
Supplementary Fig. 3f ACSF (n = 10) 0.2 μg Ketamine (n = 11) 2 μg Ketamine (n = 11) 20 μg Ketamine (n = 11)	One-way ANOVA Treatment: F (3, 39) = 2.383, p = 0.0841	Dunnett’s Post hoc test ACSF vs. 0.2 μg Ketamine, p = 0.6554 ACSF vs. 2 μg Ketamine, p = 0.9529 ACSF vs. 20 μg Ketamine, p = 0.1304	ACSF = 33.350 ± 2.753 0.2 μg Ketamine = 30.540 ± 1.599 2 μg Ketamine = 34.570 ± 2.239 20 μg Ketamine = 27.500 ± 1.512

## Sheet: Supplementary Fig. 4
Fig. and numbers of animals or cells used	Statistical analysis	Post hoc tests	Mean ± SEM
Supplementary Fig. 4a CON + Vehicle (n = 9) CON + Ketamine (n = 8) CSDS + Vehicle (n = 9) CSDS + Ketamine (n = 8)	Two-way ANOVA Interaction Factor: F (1, 30) = 0.418, p = 0.5230 Drug Factor: F (1, 30) = 0.041, p = 0.8401 Stress Factor: F (1, 30) = 3.530, p = 0.0700	Bonferroni’s Post hoc test CON + Vehicle vs CSDS + Vehicle, p > 0.9999 CON + Ketamine vs CSDS + Ketamine, p > 0.9999 CON + Vehicle vs CON + Ketamine, p = 0.1686 CSDS + Vehicle vs CSDS + Ketamine, p = 0.7808	CON + Vehicle = 3.093 ± 0.199 CON + Ketamine = 2.663 ± 0.224 CSDS + Vehicle = 3.018 ± 0.057 CSDS + Ketamine = 2.808 ± 0.165
Supplementary Fig. 4b CON + Vehicle (n = 9) CON + Ketamine (n = 8) CSDS + Vehicle (n = 9) CSDS + Ketamine (n = 8)	Two-way ANOVA Interaction Factor: F (1, 30) = 3.060, p = 0.0905 Drug Factor: F (1, 30) = 0.217, p = 0.6446 Stress Factor: F (1, 30) = 2.011, p = 0.1665	Bonferroni’s Post hoc test CON + Vehicle vs CSDS + Vehicle, p = 0.7141 CON + Ketamine vs CSDS + Ketamine, p = 0.2768 CON + Vehicle vs CON + Ketamine, p > 0.9999 CSDS + Vehicle vs CSDS + Ketamine, p = 0.0654	CON + Vehicle = 6.276 ± 0.240 CON + Ketamine = 6.184 ± 0.322 CSDS + Vehicle = 5.920 ± 0.225 CSDS + Ketamine = 6.798 ± 0.325

[truncated: 9 more sheets: Supplementary Fig. 5, Supplementary Fig. 6, Supplementary Fig. 7, Supplementary Fig. 8, Supplementary Fig. 9, Supplementary Fig. 10, Supplementary Fig. 11, Supplementary Fig. 12, Supplementary Fig. 13]
