# Supplementary material for: Enhanced TARP-γ8-PSD-95 coupling in excitatory neurons contributes to the rapid antidepressant-like action of ketamine in male mice
Source: Nat Commun. 2023 Dec 2;14:7971. doi: 10.1038/s41467-023-42780-8 (PMC10693574; doi:10.1038/s41467-023-42780-8)
Supplement: Supplementary file 6 — Source Data [file 41467_2023_42780_MOESM6_ESM.xlsx]

## Sheet: Figure 1a
Figure 1a			Vehicle	CON	CSDS
				1.1629	0.0449438
				0.992495	0.49904
				1.18548	0.389474
				0.717604	0.348416
				1.3274	0.544898
				1.4023	0.534965
				0.490058	0.43299
				1.22796	0.0272
				0.806838	0.0942675
				0.614141	0.800535
					0.272727
			Ketamine	CON	CSDS
				1.3855	1.31117
				0.789926	0.925466
				1.65366	1.06824
				1.27701	1.56972
				0.634897	0.128713
				1.36148	1.74032
				1.49133	1.19948
				0.488636	1.49464
				1.058	1.03618
				1.07552	1.42135

## Sheet: Figure 1b
Figure 1b
		Vehicle	CON	CSDS
			77.1	2.4
			52.9	26
			58.8	25.9
			58.7	23.1
			74.6	26.7
			73.2	30.6
			41.9	33.6
			80.8	1.7
			47.2	7.4
			60.8	59.8
				17.4
				77.7
		Ketamine	CON	CSDS
			36.3	136.1
			64.3	59.6
			101.7	76.7
			46.1	39.4
			43.3	9.1
			51.6	76.4
			77.4	93.2
			21.5	97.6
			52.9	31.5
			41.3	75.9

## Sheet: Figure 1c
Figure 1c
		Vehicle	CON	CSDS			Ketamine	CON	CSDS
			72.3684	60.7547				90.3955	86.1905
			82.906	62.7063				84.058	87.619
			82.4742	65.9498				75.9777	73.6059
			78.6667	58.3916				87.6847	73.516
			68.75	64.7321				89.5833	83.0357
			66.1017	45.6835				80.8271	53.5135
			59.4059	33.67				78.1818	43.3213
			60.3376	57.0588				90.0498	74.6269
			68.9474	46.4789				82.0652	66.7665
				59.4203					76.3566

## Sheet: Figure 1d
Figure 1d
	Vehicle	CON	CSDS
		72	162
		88	95
		104	111
		110	114
		128	148
		41	91
		146	200
		145	150
		96	158
		67	137
			106
			96
	Ketamine	CON	CSDS
		53	105
		81	104
		87	88
		116	83
		50	85
		56	68
		65	72
		58	113
		44	19
		48	55
			84
			56

## Sheet: Figure 1e
Figure 1e
		Vehicle	CON	CSDS
			26.651	21.97
			25.044	31.409
			27.258	24.673
			12.459	19.399
			13.889	15.361
			21.415	12.37
			19.313	20.42
			26.449	14.585
			24.625	23.83
			21.619	19.893
				24.135
				26.759
		Ketamine	CON	CSDS
			15.821	20.998
			24.992	8.378
			21.002	28.327
			23.235	19.58
			16.955	27.775
			23.182	17.564
			19.691	26.851
			10.827	12.203
			26.388	19.632
			24.269	22.449
				20.356
				15.076

## Sheet: Figure 1g
Figure 1g
		Amplitude					Interevent interval									Amplitude						Interevent interval
		Vehicle	CON	CSDS			CON	CSDS									CON-Vehicle	CON-Ketamine	CSDS-Vehicle	CSDS-Ketamine			CON-Vehicle	CON-ketamine	CSDS-Vehicle	CSDS-ketamine
			11.38	7.29			0.69	0.76								4.65717	0.001161					1.25e-07	0.00117
			9.11	9.74			0.69	1								4.81829	0.002323					1.5e-07	0.002339
			10.7	9.7			0.57	1.12								4.83194	0.003484					1.953e-07	0.003509
			8.23	6.64			0.9	0.86								4.85806	0.004646					2.5e-07	0.004678
			8.34	5.61			0.72	0.55								4.8842	0.005807					2.5e-07	0.005848
			9.41	8.31			0.57	0.95								4.94616	0.006969					0.0278905	0.007018
			8.72	7.05			0.54	0.95								4.95652	0.00813					0.0362969	0.008187
			10.34	8.04			1.47	1.19								4.9731	0.009292					0.0377969	0.009357
			7.4	5.84			1.75	0.69								5.03825	0.010453					0.0445001	0.010526
																5.06699	0.011614					0.0456015	0.011696
																5.09373	0.012776					0.0462988	0.012865
																5.10154	0.013937					0.0488984	0.014035
																5.14072	0.015099					0.0505	0.015205
																5.15003	0.01626					0.0513986	0.016374
		Ketamine	CON	CSDS			CON	CSDS								5.17546	0.017422					0.0518009	0.017544
			12.92	10.17			1.1	1.03								5.21355	0.018583					0.0523125	0.018713
			10.41	9.5			0.73	0.67								5.22399	0.019744					0.0525939	0.019883
			9.45	12			0.86	0.58								5.23368	0.020906					0.0541016	0.021053
			12.32	9.14			1.66	1.25								5.25431	0.022067					0.0549003	0.022222
			13.04	10.82			0.7	1.32								5.25872	0.023229					0.056203	0.023392
			13.28	9.95			0.62	1.51								5.30069	0.02439					0.0566017	0.024561
			9.66	9.88			2.21	0.86								5.31213	0.025552					0.0577012	0.025731
			10.55	13.84			2.03	0.55								5.34931	0.026713					0.0601247	0.026901
																5.36003	0.027875					0.0605001	0.02807
																5.36046	0.029036					0.061	0.02924
																5.36461	0.030197					0.0631016	0.030409
																5.38188	0.031359					0.067	0.031579
																5.3819	0.03252					0.0678009	0.032749
																5.38498	0.033682					0.0717969	0.033918
																5.39019	0.034843					0.0719006	0.035088
																5.42386	0.036005					0.0745937	0.036257
																5.43065	0.037166					0.0768007	0.037427
																5.45453	0.038328					0.0769023	0.038596
																5.47413	0.039489					0.0772031	0.039766
																5.48646	0.04065					0.0827031	0.040936
																5.48782	0.041812					0.0831091	0.042105
																5.4969	0.042973					0.0832968	0.043275
																5.53212	0.044135					0.0840001	0.044444
																5.55857	0.045296					0.0849999	0.045614
																5.57193	0.046458					0.0923127	0.046784
																5.57483	0.047619					0.0937967	0.047953
																5.59689	0.04878					0.0946015	0.049123
																5.62791	0.049942					0.0961013	0.050292
																5.63488	0.051103					0.0969065	0.051462
																5.64265	0.052265					0.0978046	0.052632
																5.65399	0.053426					0.101812	0.053801
																5.67297	0.054588					0.102375	0.054971
																5.68087	0.055749					0.102406	0.05614
																5.69615	0.056911					0.1025	0.05731
																5.69846	0.058072					0.102703	0.05848
																5.70481	0.059233					0.103703	0.059649
																5.71113	0.060395					0.103719	0.060819
																5.71955	0.061556					0.109297	0.061988
																5.73472	0.062718					0.109406	0.063158
																5.73501	0.063879					0.110594	0.064327
																5.74846	0.065041					0.111187	0.065497
																5.74937	0.066202					0.112297	0.066667
																5.75871	0.067364					0.112406	0.067836
																5.75895	0.068525					0.113	0.069006
																5.75972	0.069686					0.11339	0.070175
																5.76801	0.070848					0.1135	0.071345
																5.77188	0.072009					0.114	0.072515
																5.79892	0.073171					0.114703	0.073684
																5.80594	0.074332					0.117188	0.074854
																5.80604	0.075494					0.118297	0.076023
																5.80951	0.076655					0.1195	0.077193
																5.82068	0.077816					0.12	0.078363
																5.84152	0.078978					0.1216	0.079532
																5.84654	0.080139					0.123695	0.080702
																5.86014	0.081301					0.125813	0.081871
																5.86287	0.082462					0.1277	0.083041
																5.86336	0.083624					0.1285	0.084211
																5.86762	0.084785					0.129	0.08538
																5.87064	0.085947					0.129203	0.08655
																5.89435	0.087108					0.130703	0.087719
																5.89595	0.088269					0.131891	0.088889
																5.90653	0.089431					0.132297	0.090058
																5.91053	0.090592					0.141297	0.091228
																5.91143	0.091754					0.1435	0.092398
																5.91303	0.092915					0.146398	0.093567
																5.91624	0.094077					0.149297	0.094737
																5.9331	0.095238					0.151899	0.095906
																5.93313	0.0964					0.153094	0.097076
																5.94705	0.097561					0.153297	0.098246
																5.94721	0.098722					0.156	0.099415
																5.95155	0.099884					0.159094	0.100585
																5.95461	0.101045					0.159906	0.101754
																5.95463	0.102207					0.161406	0.102924
																5.9674	0.103368					0.163797	0.104094
																5.97891	0.10453					0.1676	0.105263
																5.98832	0.105691					0.169601	0.106433
																6.02179	0.106852					0.1715	0.107602
																6.04175	0.108014					0.171699	0.108772
																6.04246	0.109175					0.172187	0.109942
																6.04518	0.110337					0.172391	0.111111
																6.05248	0.111498					0.176406	0.112281
																6.06145	0.11266					0.178	0.11345
																6.06237	0.113821					0.178703	0.11462
																6.06971	0.114983					0.1805	0.115789
																6.08805	0.116144					0.183203	0.116959
																6.08945	0.117305					0.185	0.118129
																6.09328	0.118467					0.1865	0.119298
																6.10366	0.119628					0.187406	0.120468
																6.10386	0.12079					0.1875	0.121637
																6.10711	0.121951					0.190297	0.122807
																6.11482	0.123113					0.192703	0.123977
																6.12457	0.124274					0.1945	0.125146
																6.14637	0.125436					0.1982	0.126316
																6.14876	0.126597					0.198313	0.127485
																6.15378	0.127758					0.2008	0.128655
																6.15809	0.12892					0.201594	0.129825
																6.15925	0.130081					0.202797	0.130994
																6.16143	0.131243					0.204406	0.132164
																6.17396	0.132404					0.204906	0.133333
																6.18543	0.133566					0.208599	0.134503
																6.18907	0.134727					0.210687	0.135673
																6.1951	0.135889					0.211093	0.136842
																6.19634	0.13705					0.211109	0.138012
																6.19786	0.138211					0.211203	0.139181
																6.20086	0.139373					0.211906	0.140351
																6.20783	0.140534					0.218312	0.14152
																6.21491	0.141696					0.219406	0.14269
																6.24037	0.142857					0.220297	0.14386
																6.24099	0.144019					0.222	0.145029
																6.25175	0.14518					0.224312	0.146199
																6.25288	0.146341					0.224718	0.147368
																6.25704	0.147503					0.225812	0.148538
																6.29601	0.148664					0.226801	0.149708
																6.29684	0.149826					0.226906	0.150877
																6.29701	0.150987					0.2285	0.152047
																6.29966	0.152149					0.2285	0.153216
																6.30061	0.15331					0.230695	0.154386
																6.30328	0.154472					0.230701	0.155556
																6.30415	0.155633					0.230899	0.156725
																6.32088	0.156794					0.233594	0.157895
																6.32208	0.157956					0.2385	0.159064
																6.32789	0.159117					0.239406	0.160234
																6.32988	0.160279					0.240297	0.161404
																6.34332	0.16144					0.241	0.162573
																6.35056	0.162602					0.2411	0.163743
																6.35529	0.163763					0.248109	0.164912
																6.36933	0.164925					0.250801	0.166082
																6.36986	0.166086					0.250906	0.167251
																6.37318	0.167247					0.251601	0.168421
																6.38441	0.168409					0.252898	0.169591
																6.38553	0.16957					0.254703	0.17076
																6.39122	0.170732					0.2579	0.17193
																6.39504	0.171893					0.258801	0.173099
																6.40007	0.173055					0.260094	0.174269
																6.41465	0.174216					0.2643	0.175439
																6.42053	0.175377					0.265	0.176608
																6.42172	0.176539					0.265	0.177778
																6.4299	0.1777					0.267203	0.178947
																6.43377	0.178862					0.2686	0.180117
																6.44938	0.180023					0.270875	0.181287
																6.45217	0.181185					0.273703	0.182456
																6.46575	0.182346					0.275297	0.183626
																6.46842	0.183508					0.278602	0.184795
																6.48652	0.184669					0.280703	0.185965
																6.48725	0.18583					0.282899	0.187135
																6.48776	0.186992					0.284297	0.188304
																6.4883	0.188153					0.2845	0.189474
																6.48915	0.189315					0.284602	0.190643
																6.48995	0.190476					0.284801	0.191813
																6.49375	0.191638					0.286313	0.192982
																6.49385	0.192799					0.2875	0.194152
																6.49557	0.193961					0.288199	0.195322
																6.49681	0.195122					0.289594	0.196491
																6.50046	0.196283					0.297098	0.197661
																6.5163	0.197445					0.297203	0.19883
																6.52258	0.198606					0.2985	0.2
																6.52643	0.199768					0.300187	0.20117
																6.5266	0.200929					0.300906	0.202339
																6.53083	0.202091					0.3021	0.203509
																6.5336	0.203252					0.304297	0.204678
																6.53521	0.204413					0.307797	0.205848
																6.54328	0.205575					0.31689	0.207018
																6.54391	0.206736					0.318305	0.208187
																6.55528	0.207898					0.3185	0.209357
																6.56259	0.209059					0.320813	0.210526
																6.56434	0.210221					0.320906	0.211696
																6.57052	0.211382					0.321301	0.212865
																6.57677	0.212544					0.3215	0.214035
																6.57939	0.213705					0.327195	0.215205
																6.57951	0.214866					0.32811	0.216374
																6.58526	0.216028					0.330102	0.217544
																6.588	0.217189					0.333	0.218713
																6.58982	0.218351					0.333297	0.219883
																6.59193	0.219512					0.334101	0.221053
																6.60088	0.220674					0.335093	0.222222
																6.60766	0.221835					0.335898	0.223392
																6.61145	0.222997					0.3365	0.224561
																6.61155	0.224158					0.337099	0.225731
																6.61427	0.225319					0.337375	0.226901
																6.61579	0.226481					0.33861	0.22807
																6.61746	0.227642					0.3414	0.22924
																6.61935	0.228804					0.345699	0.230409
																6.62402	0.229965					0.348398	0.231579
																6.62796	0.231127					0.353797	0.232749
																6.63844	0.232288					0.359203	0.233918
																6.63876	0.233449					0.36361	0.235088
																6.63884	0.234611					0.3667	0.236257
																6.64012	0.235772					0.3685	0.237427
																6.641	0.236934					0.37	0.238596
																6.64643	0.238095					0.370906	0.239766
																6.64874	0.239257					0.371699	0.240936
																6.65195	0.240418					0.373201	0.242105
																6.65397	0.24158					0.3735	0.243275
																6.65743	0.242741					0.376703	0.244444
																6.66295	0.243902					0.382594	0.245614
																6.66574	0.245064					0.384703	0.246784
																6.67394	0.246225					0.389797	0.247953
																6.67496	0.247387					0.389891	0.249123
																6.67861	0.248548					0.393299	0.250292
																6.68035	0.24971					0.399	0.251462
																6.68176	0.250871					0.399301	0.252632
																6.69179	0.252033					0.401703	0.253801
																6.69585	0.253194					0.4022	0.254971
																6.69624	0.254355					0.4025	0.25614
																6.69673	0.255517					0.404898	0.25731
																6.69779	0.256678					0.4062	0.25848
																6.70309	0.25784					0.407102	0.259649
																6.7047	0.259001					0.4105	0.260819
																6.71711	0.260163					0.413	0.261988
																6.7257	0.261324					0.414797	0.263158
																6.73707	0.262485					0.415094	0.264327
																6.73802	0.263647					0.415805	0.265497
																6.75623	0.264808					0.415813	0.266667
																6.75987	0.26597					0.4195	0.267836
																6.76172	0.267131					0.421492	0.269006
																6.77209	0.268293					0.421695	0.270175
																6.77339	0.269454					0.423199	0.271345
																6.77681	0.270616					0.42389	0.272515
																6.78087	0.271777					0.425602	0.273684
																6.78372	0.272938					0.426	0.274854
																6.79129	0.2741					0.427098	0.276023
																6.79604	0.275261					0.429391	0.277193
																6.80804	0.276423					0.430703	0.278363
																6.81014	0.277584					0.4355	0.279532
																6.81208	0.278746					0.4355	0.280702
																6.8165	0.279907					0.4365	0.281871
																6.82009	0.281069					0.437313	0.283041
																6.83374	0.28223					0.438188	0.284211
																6.83426	0.283391					0.438797	0.28538
																6.84103	0.284553					0.447203	0.28655
																6.8426	0.285714					0.449297	0.287719
																6.84435	0.286876					0.4503	0.288889
																6.85452	0.288037					0.455609	0.290058
																6.85879	0.289199					0.457812	0.291228
																6.86056	0.29036					0.462	0.292398
																6.8631	0.291521					0.463399	0.293567
																6.86417	0.292683					0.465687	0.294737
																6.87573	0.293844					0.466399	0.295906
																6.87624	0.295006					0.4675	0.297076
																6.87641	0.296167					0.469399	0.298246
																6.88101	0.297329					0.471297	0.299415
																6.88647	0.29849					0.471797	0.300585
																6.8878	0.299652					0.472703	0.301754
																6.90121	0.300813					0.4736	0.302924
																6.90572	0.301974					0.474899	0.304094
																6.90691	0.303136					0.475391	0.305263
																6.90746	0.304297					0.476609	0.306433
																6.90833	0.305459					0.487687	0.307602
																6.91986	0.30662					0.4905	0.308772
																6.92494	0.307782					0.495407	0.309942
																6.93028	0.308943					0.4965	0.311111
																6.93061	0.310105					0.496699	0.312281
																6.93202	0.311266					0.497406	0.31345
																6.93375	0.312427					0.497703	0.31462
																6.93613	0.313589					0.500297	0.315789
																6.93868	0.31475					0.507188	0.316959
																6.94287	0.315912					0.51	0.318129
																6.94344	0.317073					0.519687	0.319298
																6.9457	0.318235					0.519797	0.320468
																6.94652	0.319396					0.5215	0.321637
																6.94867	0.320557					0.5234	0.322807
																6.95061	0.321719					0.524703	0.323977
																6.95086	0.32288					0.525094	0.325146
																6.95173	0.324042					0.525898	0.326316
																6.96284	0.325203					0.528102	0.327485
																6.97129	0.326365					0.533398	0.328655
																6.97464	0.327526					0.5337	0.329825
																6.97514	0.328688					0.534813	0.330994
																6.97598	0.329849					0.535812	0.332164
																6.9823	0.33101					0.536391	0.333333
																6.98691	0.332172					0.540297	0.334503
																6.99046	0.333333					0.543601	0.335673
																6.99847	0.334495					0.544797	0.336842
																6.99866	0.335656					0.5454	0.338012
																7.00974	0.336818					0.546297	0.339181
																7.00982	0.337979					0.550719	0.340351
																7.01036	0.339141					0.5535	0.34152
																7.01806	0.340302					0.556695	0.34269
																7.02353	0.341463					0.5596	0.34386
																7.02369	0.342625					0.561801	0.345029
																7.0239	0.343786					0.562797	0.346199
																7.02793	0.344948					0.5629	0.347368
																7.02806	0.346109					0.565797	0.348538
																7.0404	0.347271					0.56639	0.349708
																7.04479	0.348432					0.571	0.350877
																7.04738	0.349593					0.580703	0.352047
																7.04835	0.350755					0.58289	0.353216
																7.04995	0.351916					0.587203	0.354386
																7.05144	0.353078					0.591719	0.355556
																7.05354	0.354239					0.594602	0.356725
																7.0641	0.355401					0.594797	0.357895
																7.07413	0.356562					0.5975	0.359064
																7.09061	0.357724					0.600602	0.360234
																7.09165	0.358885					0.602203	0.361404
																7.09528	0.360046					0.604297	0.362573
																7.10028	0.361208					0.609297	0.363743
																7.10283	0.362369					0.611898	0.364912
																7.11669	0.363531					0.617297	0.366082
																7.11815	0.364692					0.619199	0.367251
																7.11881	0.365854					0.619703	0.368421
																7.12293	0.367015					0.621203	0.369591
																7.13012	0.368177					0.622602	0.37076
																7.13166	0.369338					0.627703	0.37193
																7.13282	0.370499					0.634804	0.373099
																7.13518	0.371661					0.637594	0.374269
																7.14275	0.372822					0.637797	0.375439
																7.14582	0.373984					0.6464	0.376608
																7.15209	0.375145					0.646602	0.377778
																7.16979	0.376307					0.648593	0.378947
																7.1708	0.377468					0.649891	0.380117
																7.17195	0.37863					0.6575	0.381287
																7.18473	0.379791					0.665312	0.382456
																7.18483	0.380952					0.668094	0.383626
																7.19618	0.382114					0.668797	0.384795
																7.20377	0.383275					0.669297	0.385965
																7.22807	0.384437					0.670906	0.387135
																7.23105	0.385598					0.6735	0.388304
																7.23207	0.38676					0.673703	0.389474
																7.2427	0.387921					0.674187	0.390643
																7.24371	0.389082					0.675313	0.391813
																7.24652	0.390244					0.6769	0.392982
																7.24781	0.391405					0.682297	0.394152
																7.25256	0.392567					0.682703	0.395322
																7.26129	0.393728					0.6902	0.396491
																7.26558	0.39489					0.690797	0.397661
																7.27358	0.396051					0.6965	0.39883
																7.27495	0.397213					0.6974	0.4
																7.27569	0.398374					0.702406	0.40117
																7.27809	0.399535					0.702688	0.402339
																7.28663	0.400697					0.704301	0.403509
																7.29087	0.401858					0.705898	0.404678
																7.29126	0.40302					0.708797	0.405848
																7.29437	0.404181					0.7117	0.407018
																7.29561	0.405343					0.712	0.408187
																7.30016	0.406504					0.7125	0.409357
																7.30312	0.407666					0.713102	0.410526
																7.3054	0.408827					0.713797	0.411696
																7.30855	0.409988					0.7155	0.412865
																7.31175	0.41115					0.721899	0.414035
																7.31626	0.412311					0.725	0.415205
																7.31688	0.413473					0.728203	0.416374
																7.31784	0.414634					0.728305	0.417544
																7.31998	0.415796					0.7305	0.418713
																7.34368	0.416957					0.731906	0.419883
																7.35088	0.418118					0.736906	0.421053
																7.35339	0.41928					0.7393	0.422222
																7.3673	0.420441					0.7415	0.423392
																7.37049	0.421603					0.748297	0.424561
																7.38159	0.422764					0.748891	0.425731
																7.38639	0.423926					0.752797	0.426901
																7.38804	0.425087					0.755203	0.42807
																7.39639	0.426249					0.756203	0.42924
																7.39962	0.42741					0.7579	0.430409
																7.40562	0.428571					0.758094	0.431579
																7.41501	0.429733					0.763907	0.432749
																7.41506	0.430894					0.766398	0.433918
																7.41846	0.432056					0.769797	0.435088
																7.42668	0.433217					0.77	0.436257
																7.42998	0.434379					0.774	0.437427
																7.44126	0.43554					0.775703	0.438596
																7.44754	0.436702					0.777297	0.439766
																7.44813	0.437863					0.777601	0.440936
																7.45468	0.439024					0.7785	0.442105
																7.45866	0.440186					0.779703	0.443275
																7.4592	0.441347					0.781094	0.444444
																7.47407	0.442509					0.7904	0.445614
																7.48763	0.44367					0.797102	0.446784
																7.49066	0.444832					0.801805	0.447953
																7.49221	0.445993					0.803898	0.449123
																7.51613	0.447154					0.806688	0.450292
																7.53129	0.448316					0.809406	0.451462
																7.53259	0.449477					0.814203	0.452632
																7.53667	0.450639					0.819109	0.453801
																7.53861	0.4518					0.820094	0.454971
																7.54158	0.452962					0.820297	0.45614
																7.54247	0.454123					0.827797	0.45731
																7.54883	0.455285					0.827906	0.45848
																7.55309	0.456446					0.830609	0.459649
																7.56136	0.457607					0.834094	0.460819
																7.56358	0.458769					0.8395	0.461988
																7.57651	0.45993					0.840801	0.463158
																7.58863	0.461092					0.842407	0.464327
																7.61529	0.462253					0.8477	0.465497
																7.62032	0.463415					0.8513	0.466667
																7.62329	0.464576					0.853391	0.467836
																7.62614	0.465738					0.8567	0.469006
																7.62673	0.466899					0.858	0.470175
																7.62994	0.46806					0.858	0.471345
																7.63181	0.469222					0.860305	0.472515
																7.63602	0.470383					0.861906	0.473684
																7.64003	0.471545					0.867	0.474854
																7.64235	0.472706					0.868313	0.476023
																7.6465	0.473868					0.874313	0.477193
																7.65006	0.475029					0.875399	0.478363
																7.65011	0.47619					0.876203	0.479532
																7.66767	0.477352					0.878601	0.480702
																7.66933	0.478513					0.880203	0.481871
																7.67847	0.479675					0.881899	0.483041
																7.68166	0.480836					0.889203	0.484211
																7.69734	0.481998					0.8926	0.48538
																7.70312	0.483159					0.894099	0.48655
																7.70888	0.484321					0.895195	0.487719
																7.71285	0.485482					0.9055	0.488889
																7.73193	0.486643					0.908891	0.490058
																7.74586	0.487805					0.9095	0.491228
																7.74956	0.488966					0.9105	0.492398
																7.75902	0.490128					0.913898	0.493567
																7.76025	0.491289					0.914301	0.494737
																7.77607	0.492451					0.919203	0.495906
																7.7779	0.493612					0.920598	0.497076
																7.78148	0.494774					0.928	0.498246
																7.78176	0.495935					0.934297	0.499415
																7.78951	0.497096					0.937703	0.500585
																7.80054	0.498258					0.9396	0.501754
																7.80367	0.499419					0.946602	0.502924
																7.8154	0.500581					0.955094	0.504094
																7.81575	0.501742					0.962	0.505263
																7.83094	0.502904					0.966699	0.506433
																7.83638	0.504065					0.967797	0.507602
																7.83876	0.505226					0.968	0.508772
																7.84312	0.506388					0.968391	0.509942
																7.8446	0.507549					0.973094	0.511111
																7.84725	0.508711					0.974907	0.512281
																7.84854	0.509872					0.976406	0.51345
																7.85047	0.511034					0.979797	0.51462
																7.85619	0.512195					0.980203	0.515789
																7.8581	0.513357					0.985391	0.516959
																7.8727	0.514518					0.989313	0.518129
																7.87353	0.515679					0.990719	0.519298
																7.88277	0.516841					0.993	0.520468
																7.90388	0.518002					0.9945	0.521637
																7.92648	0.519164					1.003	0.522807
																7.93767	0.520325					1.00409	0.523977
																7.9384	0.521487					1.01241	0.525146
																7.93884	0.522648					1.013	0.526316
																7.94005	0.52381					1.01678	0.527485
																7.94069	0.524971					1.0203	0.528655
																7.94303	0.526132					1.0354	0.529825
																7.95608	0.527294					1.0406	0.530994
																7.9614	0.528455					1.0407	0.532164
																7.96388	0.529617					1.041	0.533333
																7.96741	0.530778					1.05341	0.534503
																7.99801	0.53194					1.0543	0.535673
																8.01754	0.533101					1.058	0.536842
																8.02232	0.534262					1.0602	0.538012
																8.02648	0.535424					1.06191	0.539181
																8.03755	0.536585					1.0667	0.540351
																8.03778	0.537747					1.0711	0.54152
																8.03951	0.538908					1.0721	0.54269
																8.05089	0.54007					1.0743	0.54386
																8.06668	0.541231					1.07769	0.545029
																8.07051	0.542393					1.07791	0.546199
																8.08843	0.543554					1.07839	0.547368
																8.10936	0.544715					1.0802	0.548538
																8.11836	0.545877					1.0858	0.549708
																8.11914	0.547038					1.088	0.550877
																8.12203	0.5482					1.09389	0.552047
																8.13347	0.549361					1.09559	0.553216
																8.13641	0.550523					1.0972	0.554386
																8.1393	0.551684					1.1022	0.555556
																8.14806	0.552846					1.10319	0.556725
																8.16517	0.554007					1.1039	0.557895
																8.17368	0.555168					1.1081	0.559064
																8.18627	0.55633					1.1087	0.560234
																8.18859	0.557491					1.11331	0.561404
																8.19182	0.558653					1.1152	0.562573
																8.20086	0.559814					1.1165	0.563743
																8.20668	0.560976					1.1189	0.564912
																8.22486	0.562137					1.1208	0.566082
																8.22597	0.563298					1.12381	0.567251
																8.23294	0.56446					1.1292	0.568421
																8.23567	0.565621					1.13689	0.569591
																8.24068	0.566783					1.1467	0.57076
																8.26707	0.567944					1.1502	0.57193
																8.26829	0.569106					1.1577	0.573099
																8.27193	0.570267					1.1586	0.574269
																8.27519	0.571429					1.1654	0.575439
																8.28694	0.57259					1.16809	0.576608
																8.28738	0.573751					1.17009	0.577778
																8.29358	0.574913					1.1746	0.578947
																8.29459	0.576074					1.17709	0.580117
																8.29629	0.577236					1.1868	0.581287
																8.3103	0.578397					1.1874	0.582456
																8.31127	0.579559					1.18809	0.583626
																8.31665	0.58072					1.1923	0.584795
																8.31666	0.581882					1.19341	0.585965
																8.32288	0.583043					1.19637	0.587135
																8.32354	0.584204					1.21119	0.588304
																8.32933	0.585366					1.214	0.589474
																8.33197	0.586527					1.2146	0.590643
																8.33669	0.587689					1.2192	0.591813
																8.34498	0.58885					1.221	0.592982
																8.34659	0.590012					1.22272	0.594152
																8.35065	0.591173					1.225	0.595322
																8.36426	0.592334					1.2258	0.596491
																8.36924	0.593496					1.229	0.597661
																8.37191	0.594657					1.23	0.59883
																8.3723	0.595819					1.2377	0.6
																8.37249	0.59698					1.2378	0.60117
																8.37341	0.598142					1.2418	0.602339
																8.37469	0.599303					1.24541	0.603509
																8.38252	0.600465					1.2501	0.604678
																8.40815	0.601626					1.2543	0.605848
																8.40942	0.602787					1.2543	0.607018
																8.43046	0.603949					1.2585	0.608187
																8.43655	0.60511					1.25861	0.609357
																8.4593	0.606272					1.2617	0.610526
																8.47992	0.607433					1.2745	0.611696
																8.48323	0.608595					1.2799	0.612865
																8.48483	0.609756					1.2822	0.614035
																8.50421	0.610918					1.2832	0.615205
																8.50579	0.612079					1.29491	0.616374
																8.52331	0.61324					1.29659	0.617544
																8.53197	0.614402					1.2977	0.618713
																8.53432	0.615563					1.29891	0.619883
																8.5631	0.616725					1.3045	0.621053
																8.56416	0.617886					1.3048	0.622222
																8.57928	0.619048					1.3058	0.623392
																8.58219	0.620209					1.30659	0.624561
																8.5939	0.62137					1.3108	0.625731
																8.60704	0.622532					1.3178	0.626901
																8.6081	0.623693					1.32441	0.62807
																8.61706	0.624855					1.3252	0.62924
																8.6213	0.626016					1.33411	0.630409
																8.62135	0.627178					1.3368	0.631579
																8.64329	0.628339					1.34511	0.632749
																8.65508	0.629501					1.3469	0.633918
																8.65875	0.630662					1.35231	0.635088
																8.66108	0.631823					1.3588	0.636257
																8.67624	0.632985					1.3595	0.637427
																8.68508	0.634146					1.3597	0.638596
																8.69305	0.635308					1.36209	0.639766
																8.69367	0.636469					1.3639	0.640936
																8.70426	0.637631					1.3644	0.642105
																8.70704	0.638792					1.36859	0.643275
																8.70733	0.639954					1.373	0.644444
																8.72319	0.641115					1.37989	0.645614
																8.72649	0.642276					1.38081	0.646784
																8.74731	0.643438					1.38209	0.647953
																8.75236	0.644599					1.3846	0.649123
																8.75522	0.645761					1.3864	0.650292
																8.76563	0.646922					1.3872	0.651462
																8.77033	0.648084					1.38939	0.652632
																8.77109	0.649245					1.3949	0.653801
																8.77359	0.650407					1.3961	0.654971
																8.78091	0.651568					1.3973	0.65614
																8.78272	0.652729					1.40259	0.65731
																8.80274	0.653891					1.4034	0.65848
																8.80992	0.655052					1.4099	0.659649
																8.81203	0.656214					1.4102	0.660819
																8.8164	0.657375					1.4153	0.661988
																8.81724	0.658537					1.4173	0.663158
																8.82578	0.659698					1.4211	0.664327
																8.82635	0.660859					1.42131	0.665497
																8.82783	0.662021					1.4218	0.666667
																8.84305	0.663182					1.422	0.667836
																8.85711	0.664344					1.42719	0.669006
																8.85918	0.665505					1.4394	0.670175
																8.89609	0.666667					1.4463	0.671345
																8.90222	0.667828					1.4484	0.672515
																8.91264	0.66899					1.4715	0.673684
																8.9137	0.670151					1.4738	0.674854
																8.91752	0.671312					1.47722	0.676023
																8.92009	0.672474					1.484	0.677193
																8.92666	0.673635					1.4927	0.678363
																8.93306	0.674797					1.4967	0.679532
																8.93374	0.675958					1.5081	0.680702
																8.94994	0.67712					1.5101	0.681871
																8.9527	0.678281					1.51839	0.683041
																8.96545	0.679443					1.53061	0.684211
																8.98756	0.680604					1.5314	0.68538
																9.00492	0.681765					1.53409	0.68655
																9.01072	0.682927					1.5432	0.687719
																9.03126	0.684088					1.5464	0.688889
																9.03906	0.68525					1.5571	0.690058
																9.04513	0.686411					1.5667	0.691228
																9.05024	0.687573					1.56731	0.692398
																9.05099	0.688734					1.581	0.693567
																9.06608	0.689895					1.60311	0.694737
																9.07731	0.691057					1.6042	0.695906
																9.09041	0.692218					1.6045	0.697076
																9.13047	0.69338					1.6172	0.698246
																9.13203	0.694541					1.6177	0.699415
																9.17032	0.695703					1.6182	0.700585
																9.18409	0.696864					1.6204	0.701754
																9.19253	0.698026					1.6292	0.702924
																9.19613	0.699187					1.6312	0.704094
																9.19922	0.700348					1.63259	0.705263
																9.20039	0.70151					1.636	0.706433
																9.20477	0.702671					1.6391	0.707602
																9.20764	0.703833					1.6452	0.708772
																9.21307	0.704994					1.64619	0.709942
																9.23368	0.706156					1.654	0.711111
																9.23667	0.707317					1.65861	0.712281
																9.24497	0.708479					1.66091	0.71345
																9.24761	0.70964					1.6625	0.71462
																9.24776	0.710801					1.6628	0.715789
																9.26127	0.711963					1.68069	0.716959
																9.2781	0.713124					1.6915	0.718129
																9.27963	0.714286					1.7035	0.719298
																9.29057	0.715447					1.7044	0.720468
																9.29893	0.716609					1.7061	0.721637
																9.30524	0.71777					1.7102	0.722807
																9.31137	0.718931					1.71159	0.723977
																9.31563	0.720093					1.71209	0.725146
																9.31675	0.721254					1.7172	0.726316
																9.33019	0.722416					1.7204	0.727485
																9.34332	0.723577					1.7204	0.728655
																9.34656	0.724739					1.7265	0.729825
																9.35205	0.7259					1.7469	0.730994
																9.35722	0.727062					1.7504	0.732164
																9.37024	0.728223					1.7537	0.733333
																9.38131	0.729384					1.75791	0.734503
																9.40955	0.730546					1.7605	0.735673
																9.41764	0.731707					1.765	0.736842
																9.43079	0.732869					1.7738	0.738012
																9.43178	0.73403					1.7785	0.739181
																9.43299	0.735192					1.77959	0.740351
																9.4397	0.736353					1.7872	0.74152
																9.45418	0.737515					1.79522	0.74269
																9.45888	0.738676					1.7994	0.74386
																9.46363	0.739837					1.8012	0.745029
																9.46805	0.740999					1.80331	0.746199
																9.46845	0.74216					1.8088	0.747368
																9.47801	0.743322					1.813	0.748538
																9.48166	0.744483					1.8167	0.749708
																9.5033	0.745645					1.82459	0.750877
																9.50626	0.746806					1.82519	0.752047
																9.50947	0.747967					1.83488	0.753216
																9.52292	0.749129					1.83609	0.754386
																9.54557	0.75029					1.838	0.755556
																9.5509	0.751452					1.8955	0.756725
																9.57051	0.752613					1.89888	0.757895
																9.58321	0.753775					1.9027	0.759064
																9.60417	0.754936					1.90741	0.760234
																9.64134	0.756098					1.91409	0.761404
																9.65074	0.757259					1.91509	0.762573
																9.65342	0.75842					1.91911	0.763743
																9.66285	0.759582					1.91969	0.764912
																9.67269	0.760743					1.92459	0.766082
																9.69244	0.761905					1.93731	0.767251
																9.70522	0.763066					1.94161	0.768421
																9.7082	0.764228					1.9675	0.769591
																9.72746	0.765389					1.96769	0.77076
																9.72831	0.766551					1.9843	0.77193
																9.77947	0.767712					1.9872	0.773099
																9.78211	0.768873					1.9889	0.774269
																9.80864	0.770035					1.998	0.775439
																9.84643	0.771196					1.9992	0.776608
																9.85115	0.772358					2.00311	0.777778
																9.86409	0.773519					2.0075	0.778947
																9.88087	0.774681					2.0106	0.780117
																9.88608	0.775842					2.03909	0.781287
																9.89939	0.777003					2.0491	0.782456
																9.91441	0.778165					2.0511	0.783626
																9.92868	0.779326					2.0608	0.784795
																9.93906	0.780488					2.07028	0.785965
																9.9486	0.781649					2.0721	0.787135
																9.97757	0.782811					2.0723	0.788304
																9.99033	0.783972					2.08313	0.789474
																9.99115	0.785134					2.0833	0.790643
																9.99551	0.786295					2.08339	0.791813
																9.99603	0.787456					2.0907	0.792982
																9.99704	0.788618					2.10091	0.794152
																9.99886	0.789779					2.10109	0.795322
																10.0086	0.790941					2.1048	0.796491
																10.0155	0.792102					2.114	0.797661
																10.0611	0.793264					2.12811	0.79883
																10.0674	0.794425					2.1402	0.8
																10.0742	0.795587					2.15741	0.80117
																10.0792	0.796748					2.17789	0.802339
																10.1202	0.797909					2.1818	0.803509
																10.1426	0.799071					2.1967	0.804678
																10.1452	0.800232					2.205	0.805848
																10.1716	0.801394					2.2195	0.807018
																10.1871	0.802555					2.2312	0.808187
																10.2139	0.803717					2.2448	0.809357
																10.221	0.804878					2.2472	0.810526
																10.2804	0.806039					2.2473	0.811696
																10.3168	0.807201					2.27559	0.812865
																10.3442	0.808362					2.2882	0.814035
																10.3453	0.809524					2.29311	0.815205
																10.3553	0.810685					2.2935	0.816374
																10.3557	0.811847					2.30381	0.817544
																10.3572	0.813008					2.3051	0.818713
																10.3611	0.81417					2.3066	0.819883
																10.3863	0.815331					2.3084	0.821053
																10.4017	0.816492					2.31	0.822222
																10.4307	0.817654					2.3135	0.823392
																10.4577	0.818815					2.3137	0.824561
																10.4739	0.819977					2.32531	0.825731
																10.4823	0.821138					2.3293	0.826901
																10.4971	0.8223					2.3331	0.82807
																10.5128	0.823461					2.33591	0.82924
																10.5637	0.824623					2.3417	0.830409
																10.5727	0.825784					2.3448	0.831579
																10.6013	0.826945					2.3595	0.832749
																10.6396	0.828107					2.3599	0.833918
																10.6434	0.829268					2.3677	0.835088
																10.6488	0.83043					2.3813	0.836257
																10.6649	0.831591					2.38409	0.837427
																10.6658	0.832753					2.3878	0.838596
																10.6829	0.833914					2.40539	0.839766
																10.6843	0.835075					2.4089	0.840936
																10.6913	0.836237					2.44861	0.842105
																10.7176	0.837398					2.4563	0.843275
																10.734	0.83856					2.48078	0.844444
																10.7397	0.839721					2.4823	0.845614
																10.766	0.840883					2.48591	0.846784
																10.7662	0.842044					2.48959	0.847953
																10.8509	0.843206					2.4915	0.849123
																10.8782	0.844367					2.49352	0.850292
																10.8826	0.845528					2.49941	0.851462
																10.8852	0.84669					2.51241	0.852632
																10.9137	0.847851					2.515	0.853801
																10.9458	0.849013					2.51989	0.854971
																10.9644	0.850174					2.5212	0.85614
																10.9721	0.851336					2.5264	0.85731
																10.977	0.852497					2.53559	0.85848
																11.0121	0.853659					2.54011	0.859649
																11.0155	0.85482					2.547	0.860819
																11.0491	0.855981					2.5518	0.861988
																11.0547	0.857143					2.63	0.863158
																11.0638	0.858304					2.6392	0.864327
																11.092	0.859466					2.64181	0.865497
																11.1129	0.860627					2.6423	0.866667
																11.1154	0.861789					2.6452	0.867836
																11.1688	0.86295					2.6573	0.869006
																11.174	0.864111					2.6713	0.870175
																11.2206	0.865273					2.68341	0.871345
																11.2756	0.866434					2.7002	0.872515
																11.2903	0.867596					2.7072	0.873684
																11.3124	0.868757					2.71441	0.874854
																11.3645	0.869919					2.7162	0.876023
																11.3917	0.87108					2.7278	0.877193
																11.4034	0.872242					2.7578	0.878363
																11.539	0.873403					2.8072	0.879532
																11.5499	0.874564					2.8552	0.880702
																11.568	0.875726					2.9108	0.881871
																11.5971	0.876887					3.01461	0.883041
																11.5999	0.878049					3.0555	0.884211
																11.6075	0.87921					3.1103	0.88538
																11.611	0.880372					3.1233	0.88655
																11.6146	0.881533					3.124	0.887719
																11.7459	0.882695					3.1373	0.888889
																11.778	0.883856					3.1419	0.890058
																11.7891	0.885017					3.1545	0.891228
																11.8437	0.886179					3.1608	0.892398
																11.8486	0.88734					3.1713	0.893567
																11.8579	0.888502					3.17739	0.894737
																11.8762	0.889663					3.1932	0.895906
																11.8908	0.890825					3.2065	0.897076
																11.9051	0.891986					3.217	0.898246
																12.1246	0.893148					3.22969	0.899415
																12.1253	0.894309					3.2378	0.900585
																12.1525	0.89547					3.24709	0.901754
																12.2643	0.896632					3.25281	0.902924
																12.3217	0.897793					3.28461	0.904094
																12.3645	0.898955					3.287	0.905263
																12.373	0.900116					3.3129	0.906433
																12.3753	0.901278					3.313	0.907602
																12.4221	0.902439					3.326	0.908772
																12.5028	0.9036					3.3353	0.909942
																12.6446	0.904762					3.34261	0.911111
																12.6525	0.905923					3.35731	0.912281
																12.7666	0.907085					3.35941	0.91345
																12.7686	0.908246					3.37689	0.91462
																12.7788	0.909408					3.4492	0.915789
																12.79	0.910569					3.47559	0.916959
																12.9324	0.911731					3.4765	0.918129
																12.9624	0.912892					3.50541	0.919298
																12.9669	0.914053					3.5237	0.920468
																12.9954	0.915215					3.5473	0.921637
																13.0276	0.916376					3.56811	0.922807
																13.114	0.917538					3.57191	0.923977
																13.1272	0.918699					3.57461	0.925146
																13.2002	0.919861					3.5908	0.926316
																13.2057	0.921022					3.6115	0.927485
																13.2288	0.922184					3.6117	0.928655
																13.2557	0.923345					3.6265	0.929825
																13.3331	0.924506					3.74069	0.930994
																13.4508	0.925668					3.7519	0.932164
																13.5435	0.926829					3.771	0.933333
																13.6472	0.927991					3.7999	0.934503
																13.6806	0.929152					3.819	0.935673
																13.7248	0.930314					3.83591	0.936842
																13.7533	0.931475					3.86481	0.938012
																13.7891	0.932636					3.8911	0.939181
																13.7944	0.933798					3.8917	0.940351
																13.9218	0.934959					3.9589	0.94152
																13.9486	0.936121					4.0175	0.94269
																13.957	0.937282					4.0347	0.94386
																13.9841	0.938444					4.03672	0.945029
																14.3205	0.939605					4.17889	0.946199
																14.3934	0.940767					4.19839	0.947368
																14.464	0.941928					4.217	0.948538
																14.5401	0.943089					4.2227	0.949708
																14.5812	0.944251					4.2438	0.950877
																14.6059	0.945412					4.2488	0.952047
																14.6454	0.946574					4.3566	0.953216
																15.0159	0.947735					4.38559	0.954386
																15.0727	0.948897					4.4756	0.955556
																15.0938	0.950058					4.5322	0.956725
																15.1155	0.95122					4.6218	0.957895
																15.2442	0.952381					4.633	0.959064
																15.2641	0.953542					4.6963	0.960234
																15.2704	0.954704					4.70481	0.961404
																15.3316	0.955865					4.7273	0.962573
																15.3508	0.957027					4.75961	0.963743
																15.4191	0.958188					4.78681	0.964912
																15.5627	0.95935					4.81819	0.966082
																15.5709	0.960511					4.8211	0.967251
																15.5887	0.961672					5.011	0.968421
																15.647	0.962834					5.06141	0.969591
																16.0463	0.963995					5.1025	0.97076
																16.1902	0.965157					5.10609	0.97193
																16.6124	0.966318					5.14889	0.973099
																16.7819	0.96748					5.1518	0.974269
																17.1472	0.968641					5.3735	0.975439
																17.3546	0.969803					5.37559	0.976608
																17.3834	0.970964					5.53538	0.977778
																17.5052	0.972125					5.5715	0.978947
																17.5651	0.973287					5.59919	0.980117
																17.6443	0.974448					5.6771	0.981287
																17.8191	0.97561					5.6885	0.982456
																17.9967	0.976771					5.7197	0.983626
																18.1614	0.977933					5.7239	0.984795
																18.5947	0.979094					5.9394	0.985965
																18.5988	0.980256					6.3422	0.987135
																19.1744	0.981417					6.636	0.988304
																19.2073	0.982578					7.43498	0.989474
																19.2379	0.98374					7.5226	0.990643
																19.3502	0.984901					7.61781	0.991813
																19.6878	0.986063					7.669	0.992982
																19.8522	0.987224					9.189	0.994152
																19.9532	0.988386					9.55309	0.995322
																19.9723	0.989547					9.5909	0.996491
																20.1957	0.990708					10.4519	0.997661
																20.4957	0.99187					13.4496	0.99883
																20.5758	0.993031					14.4144	1
																21.4596	0.994193					6.25e-08		0.000663
																23.4735	0.995354					8.75e-08		0.001326
																25.5778	0.996516					1.5e-07		0.001989
																31.0436	0.997677					0.0215		0.002653
																31.0723	0.998839					0.021602		0.003316
																43.4542	1					0.023805		0.003979
																4.86822		0.000658				0.025		0.004642
																5.27818		0.001316				0.0255		0.005305
																5.32116		0.001974				0.026094		0.005968
																5.34362		0.002632				0.027406		0.006631
																5.412		0.003289				0.02861		0.007294
																5.46295		0.003947				0.029297		0.007958
																5.56217		0.004605				0.029297		0.008621
																5.58444		0.005263				0.029594		0.009284
																5.60183		0.005921				0.029688		0.009947
																5.64466		0.006579				0.029898		0.01061
																5.65785		0.007237				0.031797		0.011273
																5.6879		0.007895				0.032594		0.011936
																5.69286		0.008553				0.0345		0.012599
																5.70151		0.009211				0.035203		0.013263
																5.70453		0.009868				0.0355		0.013926
																5.71402		0.010526				0.036		0.014589
																5.75236		0.011184				0.036391		0.015252
																5.77309		0.011842				0.0365		0.015915
																5.79013		0.0125				0.036813		0.016578
																5.79387		0.013158				0.037703		0.017241
																5.8103		0.013816				0.038399		0.017905
																5.86766		0.014474				0.038598		0.018568
																5.88307		0.015132				0.038797		0.019231
																5.90898		0.015789				0.039		0.019894
																5.92343		0.016447				0.039094		0.020557
																5.93745		0.017105				0.039406		0.02122
																5.96237		0.017763				0.04		0.021883
																5.96874		0.018421				0.040398		0.022546
																6.03219		0.019079				0.040797		0.02321
																6.04758		0.019737				0.041195		0.023873
																6.06853		0.020395				0.041203		0.024536
																6.11664		0.021053				0.0415		0.025199
																6.12571		0.021711				0.042201		0.025862
																6.12758		0.022368				0.042281		0.026525
																6.1421		0.023026				0.0435		0.027188
																6.14232		0.023684				0.0445		0.027851
																6.15097		0.024342				0.045094		0.028515
																6.15677		0.025				0.045406		0.029178
																6.1704		0.025658				0.0455		0.029841
																6.17786		0.026316				0.047305		0.030504
																6.19836		0.026974				0.048109		0.031167
																6.20039		0.027632				0.048297		0.03183
																6.20205		0.028289				0.0495		0.032493
																6.23062		0.028947				0.050891		0.033156
																6.23824		0.029605				0.050906		0.03382
																6.24264		0.030263				0.051094		0.034483
																6.2461		0.030921				0.052101		0.035146
																6.24624		0.031579				0.052301		0.035809
																6.24791		0.032237				0.052594		0.036472
																6.2548		0.032895				0.052602		0.037135
																6.26397		0.033553				0.052703		0.037798
																6.26846		0.034211				0.053195		0.038462
																6.27695		0.034868				0.053797		0.039125
																6.29651		0.035526				0.054		0.039788
																6.3012		0.036184				0.054101		0.040451
																6.31859		0.036842				0.054203		0.041114
																6.36126		0.0375				0.055203		0.041777
																6.37073		0.038158				0.056403		0.04244
																6.37719		0.038816				0.057094		0.043103
																6.38221		0.039474				0.0575		0.043767
																6.39076		0.040132				0.058		0.04443
																6.39712		0.040789				0.058703		0.045093
																6.42042		0.041447				0.059188		0.045756
																6.42339		0.042105				0.059805		0.046419
																6.42796		0.042763				0.060188		0.047082
																6.43435		0.043421				0.060406		0.047745
																6.4439		0.044079				0.061609		0.048408
																6.44512		0.044737				0.062695		0.049072
																6.44968		0.045395				0.063299		0.049735
																6.46429		0.046053				0.0635		0.050398
																6.48095		0.046711				0.063609		0.051061
																6.50753		0.047368				0.063797		0.051724
																6.51416		0.048026				0.065		0.052387
																6.51493		0.048684				0.065406		0.05305
																6.53296		0.049342				0.065703		0.053714
																6.53336		0.05				0.066812		0.054377
																6.54731		0.050658				0.067		0.05504
																6.55578		0.051316				0.067688		0.055703
																6.56177		0.051974				0.067797		0.056366
																6.56341		0.052632				0.0678		0.057029
																6.56883		0.053289				0.068813		0.057692
																6.60645		0.053947				0.069		0.058355
																6.61682		0.054605				0.069187		0.059019
																6.62345		0.055263				0.069203		0.059682
																6.63797		0.055921				0.069375		0.060345
																6.66204		0.056579				0.069703		0.061008
																6.66341		0.057237				0.071301		0.061671
																6.6708		0.057895				0.071301		0.062334
																6.67128		0.058553				0.071703		0.062997
																6.67203		0.059211				0.0735		0.06366
																6.6745		0.059868				0.073687		0.064324
																6.67572		0.060526				0.073797		0.064987
																6.68806		0.061184				0.074		0.06565
																6.69177		0.061842				0.074297		0.066313
																6.70042		0.0625				0.074797		0.066976
																6.70069		0.063158				0.076907		0.067639
																6.70506		0.063816				0.077094		0.068302
																6.71148		0.064474				0.077297		0.068966
																6.71938		0.065132				0.0775		0.069629
																6.72246		0.065789				0.077891		0.070292
																6.73241		0.066447				0.078695		0.070955
																6.73769		0.067105				0.081297		0.071618
																6.73838		0.067763				0.081687		0.072281
																6.74581		0.068421				0.081696		0.072944
																6.74863		0.069079				0.082297		0.073607
																6.75498		0.069737				0.0836		0.074271
																6.78842		0.070395				0.084297		0.074934
																6.79446		0.071053				0.084813		0.075597
																6.79652		0.071711				0.085391		0.07626
																6.80806		0.072368				0.087		0.076923
																6.80866		0.073026				0.087781		0.077586
																6.81105		0.073684				0.087813		0.078249
																6.81231		0.074342				0.088195		0.078912
																6.81279		0.075				0.08911		0.079576
																6.81725		0.075658				0.089187		0.080239
																6.82513		0.076316				0.089594		0.080902
																6.83069		0.076974				0.09		0.081565
																6.8325		0.077632				0.090297		0.082228
																6.83392		0.078289				0.091094		0.082891
																6.83905		0.078947				0.0915		0.083554
																6.84129		0.079605				0.092		0.084218
																6.84478		0.080263				0.092094		0.084881
																6.8592		0.080921				0.092203		0.085544
																6.8636		0.081579				0.092313		0.086207
																6.89468		0.082237				0.092703		0.08687
																6.90471		0.082895				0.093312		0.087533
																6.91289		0.083553				0.094812		0.088196
																6.91519		0.084211				0.094813		0.088859
																6.92178		0.084868				0.095		0.089523
																6.92769		0.085526				0.095203		0.090186
																6.93005		0.086184				0.095313		0.090849
																6.93179		0.086842				0.097094		0.091512
																6.93225		0.0875				0.097625		0.092175
																6.93461		0.088158				0.098406		0.092838
																6.95433		0.088816				0.1005		0.093501
																6.95486		0.089474				0.102098		0.094164
																6.95832		0.090132				0.102812		0.094828
																6.9722		0.090789				0.103199		0.095491
																6.97391		0.091447				0.1035		0.096154
																6.97764		0.092105				0.103797		0.096817
																6.97868		0.092763				0.104398		0.09748
																6.99752		0.093421				0.1045		0.098143
																7.00311		0.094079				0.104797		0.098806
																7.01677		0.094737				0.104906		0.099469
																7.02505		0.095395				0.105312		0.100133
																7.03929		0.096053				0.106609		0.100796
																7.04161		0.096711				0.107		0.101459
																7.04479		0.097368				0.107		0.102122
																7.04571		0.098026				0.107203		0.102785
																7.04971		0.098684				0.108		0.103448
																7.05831		0.099342				0.108703		0.104111
																7.05979		0.1				0.109594		0.104775
																7.06116		0.100658				0.109602		0.105438
																7.06128		0.101316				0.109898		0.106101
																7.07392		0.101974				0.112695		0.106764
																7.07759		0.102632				0.113199		0.107427
																7.07914		0.103289				0.113695		0.10809
																7.07961		0.103947				0.113898		0.108753
																7.08542		0.104605				0.114094		0.109416
																7.09334		0.105263				0.114203		0.11008
																7.09493		0.105921				0.114297		0.110743
																7.09683		0.106579				0.114297		0.111406
																7.10832		0.107237				0.114695		0.112069
																7.10904		0.107895				0.114699		0.112732
																7.10974		0.108553				0.115109		0.113395
																7.12553		0.109211				0.115688		0.114058
																7.12873		0.109868				0.116125		0.114721
																7.13045		0.110526				0.1175		0.115385
																7.13109		0.111184				0.12		0.116048
																7.13408		0.111842				0.12		0.116711
																7.13638		0.1125				0.120282		0.117374
																7.14268		0.113158				0.120703		0.118037
																7.1614		0.113816				0.121195		0.1187
																7.16189		0.114474				0.121703		0.119363
																7.16612		0.115132				0.121813		0.120027
																7.18282		0.115789				0.122297		0.12069
																7.18315		0.116447				0.122602		0.121353
																7.18734		0.117105				0.1235		0.122016
																7.19494		0.117763				0.123801		0.122679
																7.20397		0.118421				0.1239		0.123342
																7.21664		0.119079				0.125797		0.124005
																7.2227		0.119737				0.126		0.124668
																7.22348		0.120395				0.126203		0.125332
																7.23269		0.121053				0.126801		0.125995
																7.25114		0.121711				0.128703		0.126658
																7.25192		0.122368				0.131703		0.127321
																7.25202		0.123026				0.132602		0.127984
																7.25805		0.123684				0.133203		0.128647
																7.26515		0.124342				0.133891		0.12931
																7.26942		0.125				0.1345		0.129973
																7.27854		0.125658				0.135203		0.130637
																7.29725		0.126316				0.135301		0.1313
																7.30567		0.126974				0.136695		0.131963
																7.30666		0.127632				0.137297		0.132626
																7.31028		0.128289				0.1375		0.133289
																7.31243		0.128947				0.1375		0.133952
																7.31765		0.129605				0.138		0.134615
																7.31793		0.130263				0.138797		0.135279
																7.31868		0.130921				0.1395		0.135942
																7.31931		0.131579				0.1395		0.136605
																7.32599		0.132237				0.140398		0.137268
																7.32933		0.132895				0.141094		0.137931
																7.32946		0.133553				0.1435		0.138594
																7.33286		0.134211				0.144203		0.139257
																7.33786		0.134868				0.144797		0.13992
																7.34741		0.135526				0.1451		0.140584
																7.35075		0.136184				0.145297		0.141247
																7.35679		0.136842				0.145406		0.14191
																7.36147		0.1375				0.151703		0.142573
																7.36202		0.138158				0.151898		0.143236
																7.38384		0.138816				0.1525		0.143899
																7.38409		0.139474				0.153906		0.144562
																7.38646		0.140132				0.155297		0.145225
																7.38726		0.140789				0.1555		0.145889
																7.39588		0.141447				0.155813		0.146552
																7.39978		0.142105				0.155898		0.147215
																7.3998		0.142763				0.158297		0.147878
																7.40547		0.143421				0.158609		0.148541
																7.4071		0.144079				0.158703		0.149204
																7.41336		0.144737				0.160609		0.149867
																7.41908		0.145395				0.160906		0.150531
																7.42151		0.146053				0.161688		0.151194
																7.42184		0.146711				0.161891		0.151857
																7.43085		0.147368				0.161906		0.15252
																7.43122		0.148026				0.1625		0.153183
																7.43484		0.148684				0.163		0.153846
																7.43725		0.149342				0.163398		0.154509
																7.44021		0.15				0.164797		0.155172
																7.44549		0.150658				0.165297		0.155836
																7.44724		0.151316				0.165898		0.156499
																7.45878		0.151974				0.168906		0.157162
																7.46319		0.152632				0.168906		0.157825
																7.46403		0.153289				0.169		0.158488
																7.46791		0.153947				0.16939		0.159151
																7.47269		0.154605				0.171		0.159814
																7.47426		0.155263				0.1715		0.160477
																7.47616		0.155921				0.171609		0.161141
																7.48712		0.156579				0.171797		0.161804
																7.48819		0.157237				0.171805		0.162467
																7.49709		0.157895				0.172199		0.16313
																7.50328		0.158553				0.173801		0.163793
																7.50726		0.159211				0.175281		0.164456
																7.51425		0.159868				0.175699		0.165119
																7.51752		0.160526				0.175875		0.165782
																7.52176		0.161184				0.176781		0.166446
																7.52507		0.161842				0.1776		0.167109
																7.52515		0.1625				0.178391		0.167772
																7.52571		0.163158				0.178609		0.168435
																7.52918		0.163816				0.179109		0.169098
																7.53104		0.164474				0.179406		0.169761
																7.53806		0.165132				0.179594		0.170424
																7.54089		0.165789				0.180398		0.171088
																7.54548		0.166447				0.180594		0.171751
																7.54662		0.167105				0.180594		0.172414
																7.54704		0.167763				0.181801		0.173077
																7.54834		0.168421				0.1835		0.17374
																7.56309		0.169079				0.183688		0.174403
																7.56491		0.169737				0.185398		0.175066
																7.57021		0.170395				0.185406		0.175729
																7.5769		0.171053				0.186		0.176393
																7.57886		0.171711				0.191906		0.177056
																7.5795		0.172368				0.193		0.177719
																7.58723		0.173026				0.193703		0.178382
																7.59066		0.173684				0.194188		0.179045
																7.59079		0.174342				0.195203		0.179708
																7.59306		0.175				0.195297		0.180371
																7.59828		0.175658				0.195695		0.181034
																7.61006		0.176316				0.196		0.181698
																7.61405		0.176974				0.1964		0.182361
																7.62462		0.177632				0.196906		0.183024
																7.62638		0.178289				0.197101		0.183687
																7.63251		0.178947				0.198094		0.18435
																7.63792		0.179605				0.199203		0.185013
																7.65087		0.180263				0.199219		0.185676
																7.66761		0.180921				0.199703		0.18634
																7.67048		0.181579				0.199898		0.187003
																7.67391		0.182237				0.200305		0.187666
																7.67812		0.182895				0.2005		0.188329
																7.68299		0.183553				0.200594		0.188992
																7.68497		0.184211				0.200805		0.189655
																7.69677		0.184868				0.200906		0.190318
																7.69871		0.185526				0.201203		0.190981
																7.70237		0.186184				0.201781		0.191645
																7.70301		0.186842				0.202301		0.192308
																7.73749		0.1875				0.203203		0.192971
																7.7398		0.188158				0.204406		0.193634
																7.74553		0.188816				0.206		0.194297
																7.74973		0.189474				0.206203		0.19496
																7.75113		0.190132				0.207301		0.195623
																7.75421		0.190789				0.208797		0.196286
																7.75627		0.191447				0.209203		0.19695
																7.76098		0.192105				0.209406		0.197613
																7.76406		0.192763				0.209602		0.198276
																7.79261		0.193421				0.209902		0.198939
																7.79784		0.194079				0.210101		0.199602
																7.80025		0.194737				0.210688		0.200265
																7.8007		0.195395				0.2115		0.200928
																7.80286		0.196053				0.211703		0.201592
																7.80987		0.196711				0.212102		0.202255
																7.82066		0.197368				0.212109		0.202918
																7.82683		0.198026				0.213602		0.203581
																7.83477		0.198684				0.215297		0.204244
																7.83775		0.199342				0.215399		0.204907
																7.83863		0.2				0.216899		0.20557
																7.85283		0.200658				0.217		0.206233
																7.85304		0.201316				0.217313		0.206897
																7.85724		0.201974				0.217594		0.20756
																7.8645		0.202632				0.217699		0.208223
																7.87354		0.203289				0.218297		0.208886
																7.88274		0.203947				0.2184		0.209549
																7.88285		0.204605				0.219094		0.210212
																7.88417		0.205263				0.219391		0.210875
																7.88807		0.205921				0.221594		0.211538
																7.8906		0.206579				0.222		0.212202
																7.89656		0.207237				0.222891		0.212865
																7.90004		0.207895				0.222906		0.213528
																7.9016		0.208553				0.223188		0.214191
																7.90486		0.209211				0.223699		0.214854
																7.9162		0.209868				0.224797		0.215517
																7.91731		0.210526				0.225195		0.21618
																7.91975		0.211184				0.225203		0.216844
																7.9276		0.211842				0.2268		0.217507
																7.92848		0.2125				0.227102		0.21817
																7.93003		0.213158				0.227102		0.218833
																7.93184		0.213816				0.227301		0.219496
																7.93368		0.214474				0.227598		0.220159
																7.93385		0.215132				0.227801		0.220822
																7.94197		0.215789				0.228094		0.221485
																7.95204		0.216447				0.229398		0.222149
																7.95278		0.217105				0.230898		0.222812
																7.95308		0.217763				0.231188		0.223475
																7.9567		0.218421				0.231305		0.224138
																7.95935		0.219079				0.231695		0.224801
																7.97093		0.219737				0.2324		0.225464
																7.97223		0.220395				0.2325		0.226127
																7.98029		0.221053				0.232594		0.22679
																7.98146		0.221711				0.2331		0.227454
																7.98989		0.222368				0.233203		0.228117
																7.9942		0.223026				0.234281		0.22878
																7.99599		0.223684				0.235406		0.229443
																8.00317		0.224342				0.236703		0.230106
																8.01341		0.225				0.2395		0.230769
																8.01417		0.225658				0.239797		0.231432
																8.01651		0.226316				0.240203		0.232095
																8.01747		0.226974				0.241797		0.232759
																8.02169		0.227632				0.243		0.233422
																8.02504		0.228289				0.243188		0.234085
																8.02505		0.228947				0.2435		0.234748
																8.0265		0.229605				0.2475		0.235411
																8.02857		0.230263				0.2478		0.236074
																8.03025		0.230921				0.24789		0.236737
																8.05172		0.231579				0.249703		0.237401
																8.05436		0.232237				0.249797		0.238064
																8.06368		0.232895				0.250297		0.238727
																8.06497		0.233553				0.253594		0.23939
																8.06653		0.234211				0.254		0.240053
																8.07908		0.234868				0.254094		0.240716
																8.09029		0.235526				0.254703		0.241379
																8.10384		0.236184				0.255703		0.242042
																8.10487		0.236842				0.257906		0.242706
																8.10903		0.2375				0.258305		0.243369
																8.1122		0.238158				0.2584		0.244032
																8.11234		0.238816				0.259602		0.244695
																8.11235		0.239474				0.260098		0.245358
																8.11855		0.240132				0.260102		0.246021
																8.11934		0.240789				0.261203		0.246684
																8.13171		0.241447				0.2615		0.247347
																8.13283		0.242105				0.26211		0.248011
																8.1374		0.242763				0.264201		0.248674
																8.14669		0.243421				0.264406		0.249337
																8.14931		0.244079				0.265281		0.25
																8.1654		0.244737				0.265898		0.250663
																8.16601		0.245395				0.266094		0.251326
																8.16798		0.246053				0.266301		0.251989
																8.16911		0.246711				0.2665		0.252653
																8.16956		0.247368				0.266602		0.253316
																8.17332		0.248026				0.266703		0.253979
																8.20056		0.248684				0.266891		0.254642
																8.20169		0.249342				0.268		0.255305
																8.20545		0.25				0.268188		0.255968
																8.20623		0.250658				0.269594		0.256631
																8.20884		0.251316				0.270797		0.257294
																8.20886		0.251974				0.270891		0.257958
																8.21817		0.252632				0.271		0.258621
																8.22633		0.253289				0.271601		0.259284
																8.2295		0.253947				0.271891		0.259947
																8.23124		0.254605				0.272		0.26061
																8.23371		0.255263				0.273297		0.261273
																8.2364		0.255921				0.276898		0.261936
																8.23713		0.256579				0.278297		0.262599
																8.23932		0.257237				0.278398		0.263263
																8.24523		0.257895				0.278901		0.263926
																8.25459		0.258553				0.280601		0.264589
																8.2572		0.259211				0.280797		0.265252
																8.25798		0.259868				0.282399		0.265915
																8.26344		0.260526				0.283		0.266578
																8.26377		0.261184				0.283406		0.267241
																8.26864		0.261842				0.284		0.267905
																8.27059		0.2625				0.284102		0.268568
																8.27444		0.263158				0.287406		0.269231
																8.27687		0.263816				0.288695		0.269894
																8.28048		0.264474				0.288703		0.270557
																8.28804		0.265132				0.288898		0.27122
																8.29226		0.265789				0.290898		0.271883
																8.29736		0.266447				0.2912		0.272546
																8.29739		0.267105				0.291812		0.27321
																8.30035		0.267763				0.292203		0.273873
																8.3017		0.268421				0.292602		0.274536
																8.30791		0.269079				0.292797		0.275199
																8.30806		0.269737				0.293		0.275862
																8.30884		0.270395				0.294601		0.276525
																8.34554		0.271053				0.295125		0.277188
																8.3499		0.271711				0.295195		0.277851
																8.35251		0.272368				0.295695		0.278515
																8.3582		0.273026				0.296801		0.279178
																8.36459		0.273684				0.297797		0.279841
																8.36733		0.274342				0.3005		0.280504
																8.36829		0.275				0.300594		0.281167
																8.37903		0.275658				0.300813		0.28183
																8.38187		0.276316				0.301203		0.282493
																8.3824		0.276974				0.301406		0.283156
																8.38251		0.277632				0.302203		0.28382
																8.38286		0.278289				0.302203		0.284483
																8.38453		0.278947				0.302898		0.285146
																8.38825		0.279605				0.304199		0.285809
																8.38925		0.280263				0.304594		0.286472
																8.39273		0.280921				0.3059		0.287135
																8.40076		0.281579				0.306188		0.287798
																8.40412		0.282237				0.306203		0.288462
																8.40471		0.282895				0.306391		0.289125
																8.40605		0.283553				0.308297		0.289788
																8.41178		0.284211				0.309797		0.290451
																8.41888		0.284868				0.309906		0.291114
																8.42352		0.285526				0.312602		0.291777
																8.4256		0.286184				0.313102		0.29244
																8.43854		0.286842				0.313891		0.293103
																8.44154		0.2875				0.314398		0.293767
																8.44492		0.288158				0.315203		0.29443
																8.44557		0.288816				0.315406		0.295093
																8.4472		0.289474				0.315699		0.295756
																8.4475		0.290132				0.315703		0.296419
																8.45098		0.290789				0.316109		0.297082
																8.45276		0.291447				0.317594		0.297745
																8.45534		0.292105				0.318301		0.298408
																8.45936		0.292763				0.318699		0.299072
																8.46984		0.293421				0.318797		0.299735
																8.47378		0.294079				0.318891		0.300398
																8.47767		0.294737				0.319406		0.301061
																8.483		0.295395				0.319906		0.301724
																8.48563		0.296053				0.32		0.302387
																8.49249		0.296711				0.320312		0.30305
																8.50735		0.297368				0.320687		0.303714
																8.5128		0.298026				0.321109		0.304377
																8.52631		0.298684				0.321499		0.30504
																8.52688		0.299342				0.322203		0.305703
																8.53198		0.3				0.322797		0.306366
																8.53318		0.300658				0.323305		0.307029
																8.53433		0.301316				0.323305		0.307692
																8.53534		0.301974				0.3241		0.308355
																8.5388		0.302632				0.324797		0.309019
																8.54943		0.303289				0.324797		0.309682
																8.55017		0.303947				0.326		0.310345
																8.55405		0.304605				0.3275		0.311008
																8.55532		0.305263				0.328		0.311671
																8.55575		0.305921				0.3295		0.312334
																8.55822		0.306579				0.329594		0.312997
																8.56602		0.307237				0.330297		0.31366
																8.57393		0.307895				0.330797		0.314324
																8.57528		0.308553				0.331		0.314987
																8.57767		0.309211				0.331594		0.31565
																8.58876		0.309868				0.334898		0.316313
																8.59711		0.310526				0.337102		0.316976
																8.5985		0.311184				0.338094		0.317639
																8.60112		0.311842				0.3381		0.318302
																8.60357		0.3125				0.340219		0.318966
																8.60684		0.313158				0.34189		0.319629
																8.61196		0.313816				0.343313		0.320292
																8.61578		0.314474				0.344094		0.320955
																8.631		0.315132				0.344406		0.321618
																8.63105		0.315789				0.344407		0.322281
																8.63112		0.316447				0.346		0.322944
																8.63149		0.317105				0.346102		0.323607
																8.6352		0.317763				0.3464		0.324271
																8.63612		0.318421				0.347		0.324934
																8.63644		0.319079				0.347102		0.325597
																8.64738		0.319737				0.347219		0.32626
																8.65102		0.320395				0.347297		0.326923
																8.65204		0.321053				0.347906		0.327586
																8.65498		0.321711				0.349398		0.328249
																8.66082		0.322368				0.35		0.328912
																8.66663		0.323026				0.350402		0.329576
																8.67536		0.323684				0.3512		0.330239
																8.68264		0.324342				0.351297		0.330902
																8.68738		0.325				0.353891		0.331565
																8.69251		0.325658				0.353906		0.332228
																8.6958		0.326316				0.354188		0.332891
																8.6959		0.326974				0.356		0.333554
																8.69651		0.327632				0.3565		0.334218
																8.69685		0.328289				0.356695		0.334881
																8.69733		0.328947				0.357		0.335544
																8.70695		0.329605				0.357695		0.336207
																8.71221		0.330263				0.3598		0.33687
																8.71275		0.330921				0.361703		0.337533
																8.71799		0.331579				0.36589		0.338196
																8.72467		0.332237				0.365891		0.338859
																8.72508		0.332895				0.366		0.339523
																8.72555		0.333553				0.367297		0.340186
																8.72654		0.334211				0.368301		0.340849
																8.72724		0.334868				0.368797		0.341512
																8.72746		0.335526				0.368813		0.342175
																8.73103		0.336184				0.3705		0.342838
																8.73338		0.336842				0.372203		0.343501
																8.74306		0.3375				0.372906		0.344164
																8.74751		0.338158				0.373399		0.344828
																8.7574		0.338816				0.375805		0.345491
																8.76399		0.339474				0.3779		0.346154
																8.78003		0.340132				0.378301		0.346817
																8.78187		0.340789				0.380406		0.34748
																8.79095		0.341447				0.381		0.348143
																8.79435		0.342105				0.381703		0.348806
																8.79619		0.342763				0.3825		0.349469
																8.79875		0.343421				0.383594		0.350133
																8.81436		0.344079				0.3855		0.350796
																8.8145		0.344737				0.3855		0.351459
																8.82094		0.345395				0.385594		0.352122
																8.82143		0.346053				0.386297		0.352785
																8.82304		0.346711				0.3865		0.353448
																8.83368		0.347368				0.387297		0.354111
																8.85643		0.348026				0.393102		0.354775
																8.86143		0.348684				0.393406		0.355438
																8.86682		0.349342				0.394797		0.356101
																8.86994		0.35				0.396297		0.356764
																8.88265		0.350658				0.3975		0.357427
																8.88279		0.351316				0.399593		0.35809
																8.88668		0.351974				0.400109		0.358753
																8.88684		0.352632				0.400797		0.359416
																8.88686		0.353289				0.401907		0.36008
																8.88771		0.353947				0.4024		0.360743
																8.89544		0.354605				0.402406		0.361406
																8.90507		0.355263				0.402703		0.362069
																8.90582		0.355921				0.406		0.362732
																8.91702		0.356579				0.406406		0.363395
																8.91732		0.357237				0.406703		0.364058
																8.91747		0.357895				0.4075		0.364721
																8.91844		0.358553				0.408101		0.365385
																8.91908		0.359211				0.409297		0.366048
																8.92126		0.359868				0.411		0.366711
																8.92367		0.360526				0.412406		0.367374
																8.92771		0.361184				0.412602		0.368037
																8.93038		0.361842				0.413094		0.3687
																8.93214		0.3625				0.413203		0.369363
																8.94899		0.363158				0.414301		0.370027
																8.95145		0.363816				0.414602		0.37069
																8.95843		0.364474				0.414602		0.371353
																8.95906		0.365132				0.417391		0.372016
																8.96184		0.365789				0.41789		0.372679
																8.96445		0.366447				0.418187		0.373342
																8.96626		0.367105				0.418594		0.374005
																8.97266		0.367763				0.41889		0.374668
																8.9757		0.368421				0.419398		0.375332
																8.97857		0.369079				0.419801		0.375995
																8.98079		0.369737				0.420203		0.376658
																8.98387		0.370395				0.423203		0.377321
																8.98603		0.371053				0.424699		0.377984
																8.98711		0.371711				0.424703		0.378647
																8.99616		0.372368				0.4256		0.37931
																8.99674		0.373026				0.426609		0.379973
																8.99994		0.373684				0.426805		0.380637
																9.01044		0.374342				0.4289		0.3813
																9.01465		0.375				0.4295		0.381963
																9.01467		0.375658				0.429797		0.382626
																9.01667		0.376316				0.429906		0.383289
																9.01871		0.376974				0.430898		0.383952
																9.02472		0.377632				0.431297		0.384615
																9.02718		0.378289				0.431799		0.385279
																9.03086		0.378947				0.432391		0.385942
																9.03177		0.379605				0.432406		0.386605
																9.0341		0.380263				0.432891		0.387268
																9.03652		0.380921				0.434094		0.387931
																9.03893		0.381579				0.43461		0.388594
																9.05046		0.382237				0.43611		0.389257
																9.06364		0.382895				0.436797		0.38992
																9.06375		0.383553				0.437297		0.390584
																9.06409		0.384211				0.437401		0.391247
																9.06433		0.384868				0.439203		0.39191
																9.06812		0.385526				0.44		0.392573
																9.08052		0.386184				0.4405		0.393236
																9.09439		0.386842				0.441094		0.393899
																9.09609		0.3875				0.441891		0.394562
																9.09829		0.388158				0.4422		0.395225
																9.10681		0.388816				0.443703		0.395889
																9.10842		0.389474				0.444391		0.396552
																9.11037		0.390132				0.445203		0.397215
																9.11414		0.390789				0.446312		0.397878
																9.12835		0.391447				0.446398		0.398541
																9.1387		0.392105				0.447203		0.399204
																9.13922		0.392763				0.448602		0.399867
																9.14207		0.393421				0.450102		0.400531
																9.14245		0.394079				0.4515		0.401194
																9.14264		0.394737				0.451699		0.401857
																9.14281		0.395395				0.453097		0.40252
																9.15179		0.396053				0.453102		0.403183
																9.15321		0.396711				0.453812		0.403846
																9.15341		0.397368				0.456203		0.404509
																9.15414		0.398026				0.4567		0.405172
																9.16726		0.398684				0.456797		0.405836
																9.17199		0.399342				0.457098		0.406499
																9.17372		0.4				0.460402		0.407162
																9.17457		0.400658				0.461102		0.407825
																9.17752		0.401316				0.463609		0.408488
																9.18614		0.401974				0.464203		0.409151
																9.18821		0.402632				0.465703		0.409814
																9.19499		0.403289				0.466906		0.410477
																9.20175		0.403947				0.4699		0.411141
																9.20791		0.404605				0.472094		0.411804
																9.2099		0.405263				0.473		0.412467
																9.21277		0.405921				0.473203		0.41313
																9.21503		0.406579				0.4735		0.413793
																9.23317		0.407237				0.473594		0.414456
																9.24653		0.407895				0.4753		0.415119
																9.25184		0.408553				0.475406		0.415782
																9.25535		0.409211				0.475609		0.416446
																9.25707		0.409868				0.476703		0.417109
																9.26314		0.410526				0.476801		0.417772
																9.27502		0.411184				0.477406		0.418435
																9.28244		0.411842				0.48		0.419098
																9.28342		0.4125				0.480094		0.419761
																9.29304		0.413158				0.480188		0.420424
																9.30379		0.413816				0.481602		0.421088
																9.31279		0.414474				0.481903		0.421751
																9.32018		0.415132				0.484703		0.422414
																9.32394		0.415789				0.4875		0.423077
																9.32937		0.416447				0.488219		0.42374
																9.35402		0.417105				0.4885		0.424403
																9.35439		0.417763				0.489906		0.425066
																9.35566		0.418421				0.49		0.425729
																9.35693		0.419079				0.493602		0.426393
																9.36099		0.419737				0.496703		0.427056
																9.36621		0.420395				0.497094		0.427719
																9.3665		0.421053				0.497891		0.428382
																9.36986		0.421711				0.498203		0.429045
																9.36995		0.422368				0.498398		0.429708
																9.37877		0.423026				0.4985		0.430371
																9.3806		0.423684				0.498688		0.431034
																9.38931		0.424342				0.5		0.431698
																9.39063		0.425				0.501391		0.432361
																9.40399		0.425658				0.5015		0.433024
																9.40497		0.426316				0.502297		0.433687
																9.40875		0.426974				0.50361		0.43435
																9.42177		0.427632				0.503813		0.435013
																9.4257		0.428289				0.505602		0.435676
																9.4314		0.428947				0.506094		0.43634
																9.45262		0.429605				0.506703		0.437003
																9.45713		0.430263				0.506906		0.437666
																9.46979		0.430921				0.507109		0.438329
																9.47234		0.431579				0.5075		0.438992
																9.48014		0.432237				0.509906		0.439655
																9.48113		0.432895				0.510594		0.440318
																9.48846		0.433553				0.511898		0.440981
																9.49037		0.434211				0.512		0.441645
																9.49395		0.434868				0.512		0.442308
																9.4962		0.435526				0.512398		0.442971
																9.51258		0.436184				0.515		0.443634
																9.51364		0.436842				0.517094		0.444297
																9.51401		0.4375				0.518203		0.44496
																9.51482		0.438158				0.519199		0.445623
																9.53735		0.438816				0.520906		0.446286
																9.55291		0.439474				0.522		0.44695
																9.55856		0.440132				0.522297		0.447613
																9.56416		0.440789				0.522391		0.448276
																9.56666		0.441447				0.523813		0.448939
																9.57472		0.442105				0.524		0.449602
																9.57715		0.442763				0.524703		0.450265
																9.58984		0.443421				0.524875		0.450928
																9.60142		0.444079				0.525301		0.451592
																9.60545		0.444737				0.525797		0.452255
																9.61196		0.445395				0.527		0.452918
																9.61379		0.446053				0.529805		0.453581
																9.61405		0.446711				0.53		0.454244
																9.61734		0.447368				0.5315		0.454907
																9.61743		0.448026				0.531609		0.45557
																9.61816		0.448684				0.535		0.456233
																9.61923		0.449342				0.5385		0.456897
																9.62025		0.45				0.5386		0.45756
																9.62937		0.450658				0.54261		0.458223
																9.63174		0.451316				0.543305		0.458886
																9.64157		0.451974				0.543703		0.459549
																9.64232		0.452632				0.544391		0.460212
																9.64305		0.453289				0.547101		0.460875
																9.64685		0.453947				0.5479		0.461538
																9.64797		0.454605				0.548094		0.462202
																9.65528		0.455263				0.548906		0.462865
																9.65939		0.455921				0.5505		0.463528
																9.66511		0.456579				0.5514		0.464191
																9.66727		0.457237				0.553391		0.464854
																9.67276		0.457895				0.554609		0.465517
																9.6772		0.458553				0.555102		0.46618
																9.67768		0.459211				0.555906		0.466844
																9.68269		0.459868				0.556199		0.467507
																9.68288		0.460526				0.558812		0.46817
																9.68487		0.461184				0.559109		0.468833
																9.69683		0.461842				0.559281		0.469496
																9.69768		0.4625				0.559398		0.470159
																9.71089		0.463158				0.561699		0.470822
																9.71234		0.463816				0.562203		0.471485
																9.71387		0.464474				0.562703		0.472149
																9.72393		0.465132				0.563		0.472812
																9.73665		0.465789				0.5655		0.473475
																9.73798		0.466447				0.566699		0.474138
																9.73899		0.467105				0.5667		0.474801
																9.74274		0.467763				0.566703		0.475464
																9.74538		0.468421				0.567593		0.476127
																9.74597		0.469079				0.569406		0.47679
																9.74886		0.469737				0.573		0.477454
																9.75871		0.470395				0.575703		0.478117
																9.75887		0.471053				0.575906		0.47878
																9.78123		0.471711				0.576797		0.479443
																9.78878		0.472368				0.5778		0.480106
																9.79733		0.473026				0.579699		0.480769
																9.8048		0.473684				0.58039		0.481432
																9.80982		0.474342				0.5815		0.482095
																9.81134		0.475				0.582		0.482759
																9.8262		0.475658				0.582699		0.483422
																9.82701		0.476316				0.585398		0.484085
																9.83431		0.476974				0.586594		0.484748
																9.83602		0.477632				0.588594		0.485411
																9.84192		0.478289				0.589297		0.486074
																9.8476		0.478947				0.589898		0.486737
																9.84944		0.479605				0.5915		0.487401
																9.85668		0.480263				0.591906		0.488064
																9.86988		0.480921				0.592391		0.488727
																9.88109		0.481579				0.5935		0.48939
																9.89976		0.482237				0.593797		0.490053
																9.907		0.482895				0.594391		0.490716
																9.90744		0.483553				0.594406		0.491379
																9.91671		0.484211				0.594703		0.492042
																9.92818		0.484868				0.595609		0.492706
																9.93216		0.485526				0.596703		0.493369
																9.93532		0.486184				0.598305		0.494032
																9.93866		0.486842				0.600406		0.494695
																9.95421		0.4875				0.6005		0.495358
																9.95932		0.488158				0.6015		0.496021
																9.97091		0.488816				0.604797		0.496684
																9.97814		0.489474				0.605094		0.497347
																9.98495		0.490132				0.605297		0.498011
																9.99756		0.490789				0.608297		0.498674
																9.99766		0.491447				0.6085		0.499337
																10.0055		0.492105				0.609375		0.5
																10.0203		0.492763				0.609602		0.500663
																10.0327		0.493421				0.610906		0.501326
																10.0335		0.494079				0.611297		0.501989
																10.0354		0.494737				0.614297		0.502653
																10.0481		0.495395				0.6145		0.503316
																10.0565		0.496053				0.614602		0.503979
																10.0656		0.496711				0.617		0.504642
																10.0796		0.497368				0.618		0.505305
																10.0816		0.498026				0.618599		0.505968
																10.0846		0.498684				0.620602		0.506631
																10.0899		0.499342				0.62189		0.507294
																10.0909		0.5				0.622906		0.507958
																10.0944		0.500658				0.625188		0.508621
																10.1002		0.501316				0.626203		0.509284
																10.1046		0.501974				0.6265		0.509947
																10.1136		0.502632				0.626599		0.51061
																10.1178		0.503289				0.632		0.511273
																10.1234		0.503947				0.634602		0.511936
																10.1238		0.504605				0.635		0.512599
																10.1245		0.505263				0.636109		0.513263
																10.1248		0.505921				0.6365		0.513926
																10.1254		0.506579				0.637		0.514589
																10.1362		0.507237				0.638203		0.515252
																10.1371		0.507895				0.638398		0.515915
																10.1439		0.508553				0.640703		0.516578
																10.1483		0.509211				0.6415		0.517241
																10.1508		0.509868				0.6425		0.517905
																10.1513		0.510526				0.643906		0.518568
																10.1624		0.511184				0.645797		0.519231
																10.1674		0.511842				0.646203		0.519894
																10.1756		0.5125				0.646906		0.520557
																10.2043		0.513158				0.647602		0.52122
																10.2072		0.513816				0.649199		0.521883
																10.2143		0.514474				0.661094		0.522546
																10.2295		0.515132				0.662406		0.52321
																10.245		0.515789				0.662594		0.523873
																10.2478		0.516447				0.665797		0.524536
																10.2499		0.517105				0.669398		0.525199
																10.2713		0.517763				0.669609		0.525862
																10.2771		0.518421				0.6715		0.526525
																10.2833		0.519079				0.672		0.527188
																10.2842		0.519737				0.673		0.527851
																10.2879		0.520395				0.675125		0.528515
																10.3		0.521053				0.676805		0.529178
																10.3103		0.521711				0.677906		0.529841
																10.3119		0.522368				0.6805		0.530504
																10.3192		0.523026				0.686305		0.531167
																10.3203		0.523684				0.686391		0.53183
																10.3287		0.524342				0.687297		0.532493
																10.3345		0.525				0.691203		0.533156
																10.3591		0.525658				0.6925		0.53382
																10.3779		0.526316				0.6935		0.534483
																10.3871		0.526974				0.6945		0.535146
																10.3873		0.527632				0.694797		0.535809
																10.3878		0.528289				0.695203		0.536472
																10.4016		0.528947				0.6956		0.537135
																10.4032		0.529605				0.6985		0.537798
																10.4042		0.530263				0.7015		0.538462
																10.4113		0.530921				0.702407		0.539125
																10.4125		0.531579				0.702602		0.539788
																10.4144		0.532237				0.711188		0.540451
																10.4182		0.532895				0.7145		0.541114
																10.4322		0.533553				0.7155		0.541777
																10.4374		0.534211				0.717098		0.54244
																10.4384		0.534868				0.7172		0.543103
																10.4424		0.535526				0.7182		0.543767
																10.4472		0.536184				0.718406		0.54443
																10.4481		0.536842				0.7195		0.545093
																10.4671		0.5375				0.720891		0.545756
																10.4698		0.538158				0.7215		0.546419
																10.4717		0.538816				0.724199		0.547082
																10.4731		0.539474				0.726398		0.547745
																10.4763		0.540132				0.728688		0.548408
																10.4788		0.540789				0.7295		0.549072
																10.4802		0.541447				0.732102		0.549735
																10.495		0.542105				0.734		0.550398
																10.4986		0.542763				0.736313		0.551061
																10.5056		0.543421				0.7375		0.551724
																10.5111		0.544079				0.737594		0.552387
																10.5186		0.544737				0.738094		0.55305
																10.5211		0.545395				0.739297		0.553714
																10.5214		0.546053				0.739703		0.554377
																10.5222		0.546711				0.740094		0.55504
																10.528		0.547368				0.7455		0.555703
																10.5332		0.548026				0.7465		0.556366
																10.5352		0.548684				0.746801		0.557029
																10.5364		0.549342				0.747219		0.557692
																10.5403		0.55				0.749		0.558355
																10.5663		0.550658				0.7495		0.559019
																10.5698		0.551316				0.7505		0.559682
																10.5703		0.551974				0.752109		0.560345
																10.5754		0.552632				0.7523		0.561008
																10.5938		0.553289				0.7527		0.561671
																10.5985		0.553947				0.753		0.562334
																10.6185		0.554605				0.755301		0.562997
																10.6232		0.555263				0.755594		0.56366
																10.6308		0.555921				0.758703		0.564324
																10.6324		0.556579				0.759594		0.564987
																10.6329		0.557237				0.760703		0.56565
																10.6595		0.557895				0.7625		0.566313
																10.6613		0.558553				0.764199		0.566976
																10.6636		0.559211				0.764782		0.567639
																10.6637		0.559868				0.7675		0.568302
																10.6693		0.560526				0.767801		0.568966
																10.6921		0.561184				0.768		0.569629
																10.6958		0.561842				0.7725		0.570292
																10.7089		0.5625				0.772906		0.570955
																10.7143		0.563158				0.7737		0.571618
																10.7176		0.563816				0.776313		0.572281
																10.7196		0.564474				0.777		0.572944
																10.7244		0.565132				0.777406		0.573607
																10.7282		0.565789				0.777797		0.574271
																10.7354		0.566447				0.778313		0.574934
																10.7653		0.567105				0.779406		0.575597
																10.7706		0.567763				0.7795		0.57626
																10.7714		0.568421				0.780688		0.576923
																10.7792		0.569079				0.780703		0.577586
																10.7811		0.569737				0.781312		0.578249
																10.7821		0.570395				0.7818		0.578912
																10.8081		0.571053				0.782		0.579576
																10.81		0.571711				0.783797		0.580239
																10.819		0.572368				0.784125		0.580902
																10.8216		0.573026				0.786203		0.581565
																10.8285		0.573684				0.79		0.582228
																10.8313		0.574342				0.790406		0.582891
																10.8369		0.575				0.7917		0.583554
																10.8371		0.575658				0.792195		0.584218
																10.8407		0.576316				0.792891		0.584881
																10.8443		0.576974				0.793203		0.585544
																10.8517		0.577632				0.793297		0.586207
																10.8534		0.578289				0.794297		0.58687
																10.8697		0.578947				0.794797		0.587533
																10.8925		0.579605				0.797602		0.588196
																10.9119		0.580263				0.800406		0.588859
																10.918		0.580921				0.8035		0.589523
																10.9185		0.581579				0.804203		0.590186
																10.9192		0.582237				0.805187		0.590849
																10.922		0.582895				0.807102		0.591512
																10.922		0.583553				0.8074		0.592175
																10.9293		0.584211				0.809203		0.592838
																10.9407		0.584868				0.812898		0.593501
																10.9444		0.585526				0.814203		0.594164
																10.949		0.586184				0.814375		0.594828
																10.9495		0.586842				0.815594		0.595491
																10.9522		0.5875				0.8171		0.596154
																10.9636		0.588158				0.820203		0.596817
																10.9637		0.588816				0.820406		0.59748
																10.966		0.589474				0.823801		0.598143
																10.9831		0.590132				0.825398		0.598806
																11.0022		0.590789				0.826203		0.599469
																11.0035		0.591447				0.826299		0.600133
																11.0041		0.592105				0.8305		0.600796
																11.0095		0.592763				0.834203		0.601459
																11.0102		0.593421				0.835398		0.602122
																11.0129		0.594079				0.835906		0.602785
																11.0174		0.594737				0.835906		0.603448
																11.0322		0.595395				0.839199		0.604111
																11.0328		0.596053				0.839406		0.604775
																11.0417		0.596711				0.840299		0.605438
																11.0432		0.597368				0.841		0.606101
																11.0434		0.598026				0.843797		0.606764
																11.0494		0.598684				0.853594		0.607427
																11.0515		0.599342				0.857		0.60809
																11.0533		0.6				0.860594		0.608753
																11.0591		0.600658				0.8625		0.609416
																11.0603		0.601316				0.86339		0.61008
																11.0634		0.601974				0.863406		0.610743
																11.0804		0.602632				0.8679		0.611406
																11.1131		0.603289				0.868703		0.612069
																11.1137		0.603947				0.869297		0.612732
																11.1273		0.604605				0.871312		0.613395
																11.1553		0.605263				0.872609		0.614058
																11.1717		0.605921				0.876703		0.614721
																11.1795		0.606579				0.878797		0.615385
																11.2097		0.607237				0.8805		0.616048
																11.2141		0.607895				0.882297		0.616711
																11.2154		0.608553				0.885906		0.617374
																11.2188		0.609211				0.8885		0.618037
																11.2239		0.609868				0.8905		0.6187
																11.2268		0.610526				0.892797		0.619363
																11.2285		0.611184				0.894		0.620027
																11.2507		0.611842				0.894		0.62069
																11.2524		0.6125				0.894906		0.621353
																11.2573		0.613158				0.899203		0.622016
																11.2726		0.613816				0.900797		0.622679
																11.274		0.614474				0.9045		0.623342
																11.2748		0.615132				0.905313		0.624005
																11.2766		0.615789				0.907		0.624668
																11.2794		0.616447				0.9095		0.625332
																11.2806		0.617105				0.911719		0.625995
																11.2817		0.617763				0.915687		0.626658
																11.2931		0.618421				0.916203		0.627321
																11.2953		0.619079				0.9165		0.627984
																11.3067		0.619737				0.917594		0.628647
																11.3085		0.620395				0.917901		0.62931
																11.3237		0.621053				0.918813		0.629973
																11.333		0.621711				0.919797		0.630637
																11.3762		0.622368				0.921699		0.6313
																11.3766		0.623026				0.922688		0.631963
																11.3769		0.623684				0.9235		0.632626
																11.3912		0.624342				0.923703		0.633289
																11.3994		0.625				0.923797		0.633952
																11.4114		0.625658				0.925203		0.634615
																11.4468		0.626316				0.9255		0.635279
																11.4469		0.626974				0.9275		0.635942
																11.459		0.627632				0.927602		0.636605
																11.4607		0.628289				0.928797		0.637268
																11.4629		0.628947				0.932797		0.637931
																11.4754		0.629605				0.933812		0.638594
																11.4763		0.630263				0.934398		0.639257
																11.484		0.630921				0.934906		0.63992
																11.488		0.631579				0.9375		0.640584
																11.4911		0.632237				0.937797		0.641247
																11.5154		0.632895				0.937906		0.64191
																11.5199		0.633553				0.940609		0.642573
																11.5228		0.634211				0.9414		0.643236
																11.5244		0.634868				0.943301		0.643899
																11.5258		0.635526				0.9435		0.644562
																11.529		0.636184				0.943797		0.645225
																11.5307		0.636842				0.944098		0.645889
																11.5336		0.6375				0.945094		0.646552
																11.5378		0.638158				0.946		0.647215
																11.5417		0.638816				0.947797		0.647878
																11.542		0.639474				0.955101		0.648541
																11.5452		0.640132				0.9559		0.649204
																11.5537		0.640789				0.9564		0.649867
																11.5788		0.641447				0.961703		0.650531
																11.6067		0.642105				0.962602		0.651194
																11.6221		0.642763				0.962799		0.651857
																11.6274		0.643421				0.964297		0.65252
																11.6331		0.644079				0.967602		0.653183
																11.635		0.644737				0.968		0.653846
																11.6399		0.645395				0.968297		0.654509
																11.6445		0.646053				0.970297		0.655172
																11.6538		0.646711				0.976891		0.655836
																11.6601		0.647368				0.978906		0.656499
																11.667		0.648026				0.9825		0.657162
																11.6778		0.648684				0.9865		0.657825
																11.6786		0.649342				0.987609		0.658488
																11.6836		0.65				0.988		0.659151
																11.6886		0.650658				0.9897		0.659814
																11.6992		0.651316				0.990313		0.660477
																11.6994		0.651974				0.995801		0.661141
																11.7085		0.652632				0.996625		0.661804
																11.7254		0.653289				0.996699		0.662467
																11.7474		0.653947				0.9985		0.66313
																11.7538		0.654605				0.999305		0.663793
																11.7606		0.655263				1.00359		0.664456
																11.7758		0.655921				1.00511		0.665119
																11.7864		0.656579				1.0087		0.665782
																11.7934		0.657237				1.0088		0.666446
																11.8083		0.657895				1.0097		0.667109
																11.8091		0.658553				1.00991		0.667772
																11.8111		0.659211				1.01241		0.668435
																11.8265		0.659868				1.0132		0.669098
																11.831		0.660526				1.01441		0.669761
																11.8364		0.661184				1.0167		0.670424
																11.8445		0.661842				1.0172		0.671088
																11.8644		0.6625				1.0178		0.671751
																11.8763		0.663158				1.018		0.672414
																11.8804		0.663816				1.0183		0.673077
																11.8808		0.664474				1.02022		0.67374
																11.9004		0.665132				1.0223		0.674403
																11.9006		0.665789				1.02689		0.675066
																11.9028		0.666447				1.0275		0.675729
																11.9052		0.667105				1.0282		0.676393
																11.9277		0.667763				1.03311		0.677056
																11.9323		0.668421				1.03661		0.677719
																11.9368		0.669079				1.0371		0.678382
																11.9466		0.669737				1.0402		0.679045
																11.9532		0.670395				1.04069		0.679708
																11.9534		0.671053				1.042		0.680371
																11.9538		0.671711				1.0433		0.681034
																11.9594		0.672368				1.0445		0.681698
																11.9827		0.673026				1.0448		0.682361
																11.9878		0.673684				1.0518		0.683024
																11.9966		0.674342				1.0543		0.683687
																12.0045		0.675				1.0568		0.68435
																12.0059		0.675658				1.0581		0.685013
																12.0109		0.676316				1.0598		0.685676
																12.0189		0.676974				1.06159		0.68634
																12.0208		0.677632				1.0641		0.687003
																12.0412		0.678289				1.0663		0.687666
																12.0535		0.678947				1.0671		0.688329
																12.0711		0.679605				1.0738		0.688992
																12.0757		0.680263				1.0753		0.689655
																12.0906		0.680921				1.0804		0.690318
																12.0916		0.681579				1.0833		0.690981
																12.0971		0.682237				1.08831		0.691645
																12.1067		0.682895				1.09539		0.692308
																12.1092		0.683553				1.0959		0.692971
																12.1098		0.684211				1.0962		0.693634
																12.112		0.684868				1.0975		0.694297
																12.1175		0.685526				1.099		0.69496
																12.122		0.686184				1.0991		0.695623
																12.1273		0.686842				1.0995		0.696286
																12.1306		0.6875				1.1032		0.69695
																12.1367		0.688158				1.11		0.697613
																12.1754		0.688816				1.1102		0.698276
																12.1781		0.689474				1.111		0.698939
																12.1891		0.690132				1.1125		0.699602
																12.1948		0.690789				1.11859		0.700265
																12.2125		0.691447				1.1195		0.700928
																12.2214		0.692105				1.122		0.701592
																12.2263		0.692763				1.12309		0.702255
																12.2267		0.693421				1.1275		0.702918
																12.23		0.694079				1.1282		0.703581
																12.2333		0.694737				1.13359		0.704244
																12.2339		0.695395				1.13509		0.704907
																12.2561		0.696053				1.1408		0.70557
																12.2753		0.696711				1.14369		0.706233
																12.2754		0.697368				1.14609		0.706897
																12.2764		0.698026				1.1468		0.70756
																12.2768		0.698684				1.14809		0.708223
																12.2872		0.699342				1.1483		0.708886
																12.3156		0.7				1.14881		0.709549
																12.3193		0.700658				1.153		0.710212
																12.3262		0.701316				1.1535		0.710875
																12.3332		0.701974				1.1537		0.711538
																12.3489		0.702632				1.155		0.712202
																12.3491		0.703289				1.15559		0.712865
																12.352		0.703947				1.1563		0.713528
																12.3646		0.704605				1.16389		0.714191
																12.3657		0.705263				1.164		0.714854
																12.3719		0.705921				1.167		0.715517
																12.3791		0.706579				1.1725		0.71618
																12.3817		0.707237				1.1747		0.716844
																12.394		0.707895				1.17741		0.717507
																12.4013		0.708553				1.178		0.71817
																12.4026		0.709211				1.1798		0.718833
																12.4037		0.709868				1.17991		0.719496
																12.4044		0.710526				1.1808		0.720159
																12.4112		0.711184				1.1822		0.720822
																12.4126		0.711842				1.18291		0.721485
																12.4277		0.7125				1.1865		0.722149
																12.441		0.713158				1.19089		0.722812
																12.4438		0.713816				1.191		0.723475
																12.4445		0.714474				1.1956		0.724138
																12.4713		0.715132				1.19841		0.724801
																12.4888		0.715789				1.20189		0.725464
																12.4943		0.716447				1.2021		0.726127
																12.5031		0.717105				1.2029		0.72679
																12.5094		0.717763				1.2032		0.727454
																12.5264		0.718421				1.2033		0.728117
																12.5335		0.719079				1.2055		0.72878
																12.5342		0.719737				1.20962		0.729443
																12.5465		0.720395				1.2106		0.730106
																12.5608		0.721053				1.2183		0.730769
																12.5608		0.721711				1.22281		0.731432
																12.5685		0.722368				1.23909		0.732095
																12.5706		0.723026				1.2402		0.732759
																12.5838		0.723684				1.24409		0.733422
																12.5902		0.724342				1.24541		0.734085
																12.5927		0.725				1.24759		0.734748
																12.5939		0.725658				1.251		0.735411
																12.6001		0.726316				1.2546		0.736074
																12.6117		0.726974				1.2547		0.736737
																12.6285		0.727632				1.25709		0.737401
																12.6316		0.728289				1.25878		0.738064
																12.6357		0.728947				1.25961		0.738727
																12.6379		0.729605				1.261		0.73939
																12.6456		0.730263				1.2653		0.740053
																12.6468		0.730921				1.2685		0.740716
																12.6719		0.731579				1.27159		0.741379
																12.6857		0.732237				1.2719		0.742042
																12.7445		0.732895				1.2758		0.742706
																12.7527		0.733553				1.2809		0.743369
																12.7672		0.734211				1.2829		0.744032
																12.7727		0.734868				1.2855		0.744695
																12.7741		0.735526				1.2857		0.745358
																12.7815		0.736184				1.2908		0.746021
																12.7848		0.736842				1.2913		0.746684
																12.7935		0.7375				1.2917		0.747347
																12.8022		0.738158				1.2985		0.748011
																12.8039		0.738816				1.29959		0.748674
																12.8049		0.739474				1.3005		0.749337
																12.8119		0.740132				1.301		0.75
																12.8143		0.740789				1.30109		0.750663
																12.8236		0.741447				1.30541		0.751326
																12.8246		0.742105				1.307		0.751989
																12.836		0.742763				1.3104		0.752653
																12.8365		0.743421				1.3115		0.753316
																12.8426		0.744079				1.3127		0.753979
																12.8428		0.744737				1.32		0.754642
																12.8706		0.745395				1.33159		0.755305
																12.8755		0.746053				1.33259		0.755968
																12.8857		0.746711				1.33331		0.756631
																12.894		0.747368				1.3365		0.757294
[truncated: 2,497 more rows]

## Sheet: Figure 1h
Figure 1h

## Sheet: Figure 1i
Figure 1i
		0	1 h	24 h
		0.889027	1.35709	1.731
		1.11097	1.31806	3.09302
		1.22216	3.11413	2.73657
		0.886084	1.7355	1.62611
		1.07343	1.65496	1.66902
		0.818331	1.26958	1.91256
		1	1.41859	0.934544
			2.73065

## Sheet: Figure 1j
Figure 1j
		0	1 h	24 h
		1	0.918678	1.36368
		0.976386	1.31688	0.900248
		1.02361	1.01336	0.99614
		1.16044	0.889245	1.19419
		0.839556	1.28017	0.964319
		1.16678	1.13512	1.06271
		0.833215	1.18149	0.941076
			0.856345	0.969298

## Sheet: Figure 1k
Figure 1k
		0	1 h	24 h
		1	1.02509	1.29014
		1.01071	1.31578	0.986169
		0.989294	1.01525	1.14187
		1.05328	1.15368	1.24926
		0.94672	1.04158	0.949928
		1.09289	0.989731	1.08811
		0.907109	1.12292	1.03068
			0.911336	0.899887

[truncated: 94 more sheets: Figure 1l, Figure 1m, Figure 1n, Figure 1o, Figure 2b , Figure 2c, Figure 2d, Figure 2g , Figure 2h, Figure 2i, Figure 2j, Figure 2l, Figure 2m, Figure 3c, Figure 3d, Figure 3e, Figure 3f, Figure 3g, Figure 3h, Figure 3j …]
